# Supplementary material for: Chiroptical activity of Au13 clusters: experimental and theoretical understanding of the origin of helical charge movements
Source: Nanoscale Adv. 2020 Nov 5;3(4):1005–11. doi: 10.1039/d0na00833h (PMC9416943; doi:10.1039/d0na00833h)
Supplement: NA-003-D0NA00833H-s002 [file NA-003-D0NA00833H-s002.cif]

# Electronic Supplementary Material (ESI) for Nanoscale Advances.
# This journal is © The Royal Society of Chemistry 2020

####################################################################### 
# 
# This file contains crystal structure data downloaded from the 
# Cambridge Structural Database (CSD) hosted by the Cambridge 
# Crystallographic Data Centre (CCDC).
# 
# Full information about CCDC data access policies and citation 
# guidelines are available at http://www.ccdc.cam.ac.uk/access/V1 
# 
# Audit and citation data items may have been added by the CCDC. 
# Please retain this information to preserve the provenance of 
# this file and to allow appropriate attribution of the data. 
# 
#######################################################################

data_exp823
_database_code_depnum_ccdc_archive 'CCDC 2032118'
loop_
_audit_author_name
_audit_author_address
'Yukatsu Shichibu'
;Hokkaido University
Japan
;
_audit_update_record             
;
2020-09-15 deposited with the CCDC.	2020-11-05 downloaded from the CCDC.
;
_chemical_name_systematic        ?
_chemical_name_common            ?
_chemical_formula_moiety         ?
_chemical_formula_sum            'C140 H140 Au13 Cl2 F18 O10 P13'
_chemical_formula_iupac          ?
_chemical_formula_weight         5358.59
_chemical_absolute_configuration rm

_chemical_melting_point          ?

_space_group_crystal_system      orthorhombic
_space_group_name_H-M_alt        'P 21 21 21'
_space_group_name_Hall           'P 2ac 2ab'
loop_
_space_group_symop_operation_xyz
'x, y, z'
'-x+1/2, -y, z+1/2'
'-x, y+1/2, -z+1/2'
'x+1/2, -y+1/2, -z'

_cell_length_a                   18.902(2)
_cell_length_b                   30.413(3)
_cell_length_c                   31.212(3)
_cell_angle_alpha                90
_cell_angle_beta                 90
_cell_angle_gamma                90
_cell_volume                     17943.(3)
_cell_formula_units_Z            4
_cell_measurement_reflns_used    318
_cell_measurement_theta_min      1.8481
_cell_measurement_theta_max      18.4162
_cell_measurement_temperature    90.0(2)

_exptl_crystal_description       block
_exptl_crystal_colour            red
_exptl_crystal_size_max          0.630
_exptl_crystal_size_mid          0.450
_exptl_crystal_size_min          0.400
_exptl_crystal_density_diffrn    1.984
_exptl_crystal_density_meas      ?
_exptl_crystal_density_method    'not measured'
_exptl_crystal_F_000             9912

_exptl_absorpt_coefficient_mu    10.792
_exptl_absorpt_correction_type   Multi-Scan
_exptl_absorpt_process_details   
;
SADABS-2016/2 - Bruker AXS area detector scaling and absorption correction
;
_exptl_absorpt_correction_T_min  0.05
_exptl_absorpt_correction_T_max  0.10

_exptl_special_details           
;
;

_diffrn_ambient_temperature      90.0(2)

_diffrn_source                   'sealed tube'
_diffrn_source_type              ?

_diffrn_radiation_type           'Mo K\a'
_diffrn_radiation_wavelength     0.71073
_diffrn_radiation_monochromator  graphite

_diffrn_measurement_device_type  'Bruker D8 goniometer'
_diffrn_measurement_method       'omega scans'

_diffrn_detector_area_resol_mean 8.3333

_diffrn_reflns_number            104645
_diffrn_reflns_av_R_equivalents  0.0753
_diffrn_reflns_av_unetI/netI     0.1057
_diffrn_reflns_theta_min         0.94
_diffrn_reflns_theta_max         27.57
_diffrn_reflns_theta_full        27.57
_diffrn_measured_fraction_theta_max 0.997
_diffrn_measured_fraction_theta_full 0.997
_diffrn_reflns_limit_h_min       -24
_diffrn_reflns_limit_h_max       22
_diffrn_reflns_limit_k_min       -28
_diffrn_reflns_limit_k_max       39
_diffrn_reflns_limit_l_min       -39
_diffrn_reflns_limit_l_max       40

_refine_special_details          
;
Unexpectedly large residual density peaks are located on the gold atom locations. These peaks are probably caused by relatively low quality of the crystal, because such peaks were not observed in the X-ray structural analysis of the corresponding enantiomer.


Refined as a 2-component inversion twin.
;

_reflns_number_total             41260
_reflns_number_gt                30087
_reflns_threshold_expression     'I > 2\s(I)'

_refine_ls_structure_factor_coef Fsqd
_refine_ls_matrix_type           full
_refine_ls_R_factor_all          0.1109
_refine_ls_R_factor_gt           0.0747
_refine_ls_wR_factor_gt          0.1617
_refine_ls_wR_factor_ref         0.1785
_refine_ls_goodness_of_fit_ref   1.020
_refine_ls_restrained_S_all      1.000
_refine_ls_number_reflns         41260
_refine_ls_number_parameters     1535
_refine_ls_number_restraints     2818
_refine_ls_number_constraints    ?
_refine_ls_hydrogen_treatment    constr
_refine_ls_weighting_scheme      calc
_refine_ls_weighting_details     
'w=1/[\s^2^(Fo^2^)+(0.0372P)^2^+573.6959P] where P=(Fo^2^+2Fc^2^)/3'

_atom_sites_solution_hydrogens   geom
_atom_sites_solution_primary     ?
_atom_sites_solution_secondary   ?

_refine_ls_shift/su_max          0.001
_refine_ls_shift/su_mean         0.000
_refine_diff_density_max         3.014
_refine_diff_density_min         -3.282
_refine_ls_extinction_method     none
_refine_ls_extinction_coef       ?
_refine_ls_abs_structure_details 
;

Refined as an inversion twin.
;
_refine_ls_abs_structure_Flack   0.111(16)

loop_
_atom_type_symbol
_atom_type_description
_atom_type_scat_dispersion_real
_atom_type_scat_dispersion_imag
_atom_type_scat_source
C C 0.0033 0.0016 'International Tables Vol C Tables 4.2.6.8 and 6.1.1.4'
H H 0.0000 0.0000 'International Tables Vol C Tables 4.2.6.8 and 6.1.1.4'
Au Au -2.0133 8.8022 'International Tables Vol C Tables 4.2.6.8 and 6.1.1.4'
Cl Cl 0.1484 0.1585 'International Tables Vol C Tables 4.2.6.8 and 6.1.1.4'
F F 0.0171 0.0103 'International Tables Vol C Tables 4.2.6.8 and 6.1.1.4'
O O 0.0106 0.0060 'International Tables Vol C Tables 4.2.6.8 and 6.1.1.4'
P P 0.1023 0.0942 'International Tables Vol C Tables 4.2.6.8 and 6.1.1.4'

_computing_data_collection       ?
_computing_cell_refinement       'APEX3 v2017.3-0 (Bruker AXS)'
_computing_data_reduction        'SAINT V8.38A (Bruker AXS Inc., 2017)'
_computing_structure_solution    'SHELXT 2014/5 (Sheldrick, 2014)'
_computing_structure_refinement  'SHELXL-2016/6 (Sheldrick, 2016)'
_computing_molecular_graphics    'shelXle (C.B. Huebschle, rev 833)'
_computing_publication_material  ?

loop_
_atom_site_type_symbol
_atom_site_label
_atom_site_fract_x
_atom_site_fract_y
_atom_site_fract_z
_atom_site_U_iso_or_equiv
_atom_site_adp_type
_atom_site_calc_flag
_atom_site_refinement_flags_adp
_atom_site_refinement_flags_occupancy
_atom_site_refinement_flags_posn
_atom_site_occupancy
_atom_site_disorder_assembly
_atom_site_disorder_group
Au Au1 0.46772(6) 0.35926(3) 0.79087(4) 0.0359(2) Uani d U . . 1 . .
Au Au2 0.32631(6) 0.36904(3) 0.75471(4) 0.0357(2) Uani d U . . 1 . .
Au Au3 0.33804(6) 0.41132(4) 0.67021(4) 0.0435(3) Uani d U . . 1 . .
Au Au4 0.48873(6) 0.42603(4) 0.65411(4) 0.0445(3) Uani d U . . 1 . .
Au Au5 0.56895(6) 0.39312(4) 0.72833(4) 0.0378(3) Uani d U . . 1 . .
Au Au6 0.52834(6) 0.44445(4) 0.80296(4) 0.0400(3) Uani d U . . 1 . .
Au Au7 0.37498(6) 0.43049(4) 0.81745(4) 0.0405(3) Uani d U . . 1 . .
Au Au8 0.29818(6) 0.46271(4) 0.74289(4) 0.0437(3) Uani d U . . 1 . .
Au Au9 0.40271(7) 0.49658(4) 0.68266(4) 0.0479(3) Uani d U . . 1 . .
Au Au10 0.54523(6) 0.48567(4) 0.71854(4) 0.0418(3) Uani d U . . 1 . .
Au Au11 0.44267(6) 0.34838(4) 0.69842(4) 0.0412(3) Uani d U . . 1 . .
Au Au12 0.43397(6) 0.42768(4) 0.73647(4) 0.0337(2) Uani d U . . 1 . .
Au Au13 0.42549(7) 0.50787(4) 0.77290(4) 0.0457(3) Uani d U . . 1 . .
P P1 0.5283(4) 0.3150(3) 0.8376(3) 0.0462(19) Uani d U . D 1 . .
P P2 0.2499(4) 0.3229(2) 0.7903(3) 0.0418(18) Uani d U . D 1 . .
P P3 0.2350(5) 0.4008(3) 0.6320(3) 0.057(2) Uani d U . D 1 . .
P P4 0.5147(8) 0.4424(5) 0.5840(4) 0.100(4) Uani d U . D 1 . .
P P5 0.6848(5) 0.3819(3) 0.7100(3) 0.052(2) Uani d U . D 1 . .
P P6 0.5858(5) 0.4409(3) 0.8678(3) 0.053(2) Uani d U . D 1 . .
P P7 0.2984(5) 0.4228(3) 0.8737(3) 0.056(2) Uani d U . D 1 . .
P P8 0.1902(5) 0.4921(3) 0.7239(3) 0.062(2) Uani d U . D 1 . .
P P9 0.4026(6) 0.5472(3) 0.6283(3) 0.068(3) Uani d U . D 1 . .
P P10 0.6576(5) 0.5163(3) 0.7143(3) 0.052(2) Uani d U . D 1 . .
Cl Cl1 0.4493(5) 0.2803(3) 0.6639(3) 0.071(3) Uani d U . . 1 . .
Cl Cl2 0.4191(5) 0.5774(3) 0.8046(3) 0.068(3) Uani d U . . 1 . .
C C1V 0.5993(14) 0.3465(9) 0.8636(10) 0.053(7) Uani d U . D 1 . .
H H1VA 0.625694 0.327444 0.883716 0.064 Uiso calc U . R 1 . .
H H1VB 0.632767 0.357694 0.841766 0.064 Uiso calc U . R 1 . .
C C2V 0.5652(18) 0.3856(7) 0.8882(9) 0.051(7) Uani d U . D 1 . .
H H2VA 0.580474 0.383971 0.918526 0.061 Uiso calc U . R 1 . .
H H2VB 0.513181 0.381729 0.887741 0.061 Uiso calc U . R 1 . .
C C1W 0.2582(16) 0.3365(8) 0.8477(6) 0.045(6) Uani d U . D 1 . .
H H1WA 0.231569 0.314667 0.864829 0.054 Uiso calc U . R 1 . .
H H1WB 0.308544 0.334782 0.856212 0.054 Uiso calc U . R 1 . .
C C2W 0.2297(12) 0.3832(7) 0.8577(10) 0.043(6) Uani d U . D 1 . .
H H2WA 0.194293 0.380974 0.880972 0.052 Uiso calc U . R 1 . .
H H2WB 0.205127 0.394565 0.831948 0.052 Uiso calc U . R 1 . .
C C1X 0.1651(14) 0.4248(9) 0.6654(10) 0.061(7) Uani d U . D 1 . .
H H1XA 0.118219 0.417734 0.653003 0.073 Uiso calc U . R 1 . .
H H1XB 0.167272 0.412056 0.69456 0.073 Uiso calc U . R 1 . .
C C2X 0.1747(16) 0.4761(8) 0.6679(7) 0.051(7) Uani d U . D 1 . .
H H2XA 0.131745 0.490942 0.656912 0.062 Uiso calc U . R 1 . .
H H2XB 0.21536 0.485244 0.649961 0.062 Uiso calc U . R 1 . .
C C1Y 0.452(2) 0.4839(12) 0.5653(16) 0.121(11) Uani d U . D 1 . .
H H1YA 0.456794 0.487572 0.533856 0.145 Uiso calc U . R 1 . .
H H1YB 0.403267 0.474399 0.571607 0.145 Uiso calc U . R 1 . .
C C2Y 0.468(2) 0.5287(14) 0.5880(13) 0.107(10) Uani d U . D 1 . .
H H2YA 0.471273 0.551708 0.565745 0.129 Uiso calc U . R 1 . .
H H2YB 0.514276 0.526479 0.602176 0.129 Uiso calc U . R 1 . .
C C1Z 0.7211(17) 0.4337(7) 0.6896(9) 0.052(7) Uani d U . D 1 . .
H H1ZA 0.770378 0.428777 0.679952 0.062 Uiso calc U . R 1 . .
H H1ZB 0.693072 0.443378 0.664561 0.062 Uiso calc U . R 1 . .
C C2Z 0.7203(13) 0.4705(7) 0.7243(9) 0.047(6) Uani d U . D 1 . .
H H2ZA 0.768581 0.48286 0.726661 0.057 Uiso calc U . R 1 . .
H H2ZB 0.708495 0.456954 0.752247 0.057 Uiso calc U . R 1 . .
C C1A 0.5726(10) 0.2705(6) 0.8096(6) 0.053(6) Uani d U . DG 1 . .
C C2A 0.5525(11) 0.2663(7) 0.7670(7) 0.071(8) Uani d U . G 1 . .
H H2A 0.516834 0.284903 0.75549 0.085 Uiso calc U . R 1 . .
C C3A 0.5847(14) 0.2350(8) 0.7411(5) 0.091(9) Uani d U . G 1 . .
H H3A 0.571062 0.232102 0.711958 0.109 Uiso calc U . R 1 . .
C C4A 0.6370(14) 0.2078(7) 0.7579(7) 0.078(9) Uani d U . G 1 . .
H H4A 0.658998 0.186379 0.740234 0.093 Uiso calc U . R 1 . .
C C5A 0.6570(11) 0.2120(7) 0.8006(7) 0.080(9) Uani d U . G 1 . .
H H5A 0.692706 0.193455 0.812041 0.096 Uiso calc U . R 1 . .
C C6A 0.6248(11) 0.2434(7) 0.8264(5) 0.049(6) Uani d U . DG 1 . .
O O6A 0.6406(11) 0.2499(7) 0.8677(6) 0.055(5) Uani d U . D 1 . .
C C7A 0.687(2) 0.2192(13) 0.8886(11) 0.082(12) Uani d U . D 1 . .
H H7AA 0.685202 0.19093 0.873555 0.124 Uiso calc U . R 1 . .
H H7AB 0.671539 0.215122 0.918329 0.124 Uiso calc U . R 1 . .
H H7AC 0.735316 0.230601 0.88817 0.124 Uiso calc U . R 1 . .
C C1B 0.4789(10) 0.2889(7) 0.8805(6) 0.052(6) Uani d U . G 1 . .
C C2B 0.4123(11) 0.2725(7) 0.8705(5) 0.048(6) Uani d U . G 1 . .
H H2B 0.394854 0.274751 0.842006 0.057 Uiso calc U . R 1 . .
C C3B 0.3713(9) 0.2528(7) 0.9020(7) 0.056(7) Uani d U . G 1 . .
H H3B 0.325764 0.241556 0.895144 0.067 Uiso calc U . R 1 . .
C C4B 0.3968(11) 0.2495(7) 0.9437(6) 0.067(8) Uani d U . G 1 . .
H H4B 0.368773 0.23598 0.965234 0.08 Uiso calc U . R 1 . .
C C5B 0.4634(12) 0.2659(7) 0.9537(5) 0.062(8) Uani d U . G 1 . .
H H5B 0.480874 0.263598 0.982187 0.074 Uiso calc U . R 1 . .
C C6B 0.5045(9) 0.2856(7) 0.9222(7) 0.058(7) Uani d U . G 1 . .
H H6B 0.549966 0.296793 0.92905 0.069 Uiso calc U . R 1 . .
C C1C 0.2747(11) 0.2653(4) 0.7850(7) 0.050(6) Uani d U . DG 1 . .
C C2C 0.3270(11) 0.2554(5) 0.7552(7) 0.058(7) Uani d U . G 1 . .
H H2C 0.347383 0.278192 0.738438 0.07 Uiso calc U . R 1 . .
C C3C 0.3495(11) 0.2122(6) 0.7500(7) 0.062(8) Uani d U . G 1 . .
H H3C 0.385197 0.205496 0.729576 0.075 Uiso calc U . R 1 . .
C C4C 0.3197(13) 0.1789(4) 0.7745(8) 0.067(8) Uani d U . G 1 . .
H H4C 0.335018 0.149392 0.770909 0.081 Uiso calc U . R 1 . .
C C5C 0.2674(13) 0.1888(5) 0.8043(7) 0.069(8) Uani d U . G 1 . .
H H5C 0.247025 0.165982 0.821103 0.083 Uiso calc U . R 1 . .
C C6C 0.2449(11) 0.2319(6) 0.8096(7) 0.064(7) Uani d U . DG 1 . .
O O6C 0.1937(14) 0.2440(8) 0.8369(9) 0.090(8) Uani d U . D 1 . .
C C7C 0.161(2) 0.2089(12) 0.8612(12) 0.088(13) Uani d U . D 1 . .
H H7CA 0.125176 0.22142 0.880643 0.133 Uiso calc U . R 1 . .
H H7CB 0.196548 0.193269 0.877794 0.133 Uiso calc U . R 1 . .
H H7CC 0.137411 0.188409 0.841409 0.133 Uiso calc U . R 1 . .
C C1D 0.1573(9) 0.3268(7) 0.7771(8) 0.058(7) Uani d U . G 1 . .
C C2D 0.1425(11) 0.3312(7) 0.7337(7) 0.065(8) Uani d U . G 1 . .
H H2D 0.179836 0.330454 0.713326 0.078 Uiso calc U . R 1 . .
C C3D 0.0731(13) 0.3368(8) 0.7200(6) 0.072(8) Uani d U . G 1 . .
H H3D 0.062958 0.339822 0.690369 0.086 Uiso calc U . R 1 . .
C C4D 0.0184(9) 0.3379(8) 0.7498(8) 0.076(8) Uani d U . G 1 . .
H H4D -0.029055 0.341693 0.74049 0.091 Uiso calc U . R 1 . .
C C5D 0.0332(10) 0.3334(8) 0.7932(7) 0.075(8) Uani d U . G 1 . .
H H5D -0.004189 0.334195 0.813569 0.09 Uiso calc U . R 1 . .
C C6D 0.1026(12) 0.3279(8) 0.8069(6) 0.067(8) Uani d U . G 1 . .
H H6D 0.11269 0.324826 0.836526 0.081 Uiso calc U . R 1 . .
C C1E 0.2156(14) 0.3416(6) 0.6243(9) 0.071(7) Uani d U . DG 1 . .
C C2E 0.2701(11) 0.3130(9) 0.6352(9) 0.091(10) Uani d U . G 1 . .
H H2E 0.314045 0.32429 0.645074 0.109 Uiso calc U . R 1 . .
C C3E 0.2604(15) 0.2678(8) 0.6316(10) 0.106(11) Uani d U . G 1 . .
H H3E 0.297616 0.248283 0.639042 0.127 Uiso calc U . R 1 . .
C C4E 0.1961(18) 0.2513(6) 0.6172(11) 0.108(11) Uani d U . G 1 . .
H H4E 0.189454 0.220405 0.614713 0.13 Uiso calc U . R 1 . .
C C5E 0.1416(13) 0.2799(9) 0.6063(10) 0.102(10) Uani d U . G 1 . .
H H5E 0.09772 0.268535 0.596416 0.122 Uiso calc U . R 1 . .
C C6E 0.1514(12) 0.3250(8) 0.6099(10) 0.088(8) Uani d U . DG 1 . .
O O6E 0.1037(13) 0.3556(9) 0.5999(10) 0.096(8) Uani d U . D 1 . .
C C7E 0.0390(16) 0.3411(15) 0.5796(15) 0.102(14) Uani d U . D 1 . .
H H7EA 0.005212 0.365548 0.578793 0.153 Uiso calc U . R 1 . .
H H7EB 0.018732 0.316677 0.595942 0.153 Uiso calc U . R 1 . .
H H7EC 0.049276 0.33141 0.550328 0.153 Uiso calc U . R 1 . .
C C1F 0.2262(14) 0.4245(10) 0.5785(7) 0.071(7) Uani d U . G 1 . .
C C2F 0.2834(12) 0.4202(9) 0.5508(9) 0.079(9) Uani d U . G 1 . .
H H2F 0.325319 0.40593 0.560145 0.095 Uiso calc U . R 1 . .
C C3F 0.2792(14) 0.4369(11) 0.5094(8) 0.092(10) Uani d U . G 1 . .
H H3F 0.318224 0.434034 0.490487 0.11 Uiso calc U . R 1 . .
C C4F 0.2178(17) 0.4579(11) 0.4958(7) 0.099(10) Uani d U . G 1 . .
H H4F 0.214927 0.469267 0.467499 0.119 Uiso calc U . R 1 . .
C C5F 0.1607(13) 0.4621(10) 0.5235(9) 0.102(10) Uani d U . G 1 . .
H H5F 0.118725 0.476397 0.514168 0.122 Uiso calc U . R 1 . .
C C6F 0.1649(12) 0.4454(10) 0.5649(8) 0.086(9) Uani d U . G 1 . .
H H6F 0.12582 0.448292 0.583826 0.103 Uiso calc U . R 1 . .
C C1G 0.477(2) 0.3962(8) 0.5526(7) 0.122(10) Uani d U . DG 1 . .
C C2G 0.455(2) 0.3579(9) 0.5730(9) 0.147(13) Uani d U . DG 1 . .
H H2G 0.456677 0.355957 0.603354 0.176 Uiso calc U . R 1 . .
C C3G 0.432(2) 0.3224(8) 0.5489(12) 0.162(14) Uani d U . G 1 . .
H H3G 0.416633 0.296183 0.562857 0.195 Uiso calc U . R 1 . .
C C4G 0.430(2) 0.3252(10) 0.5045(12) 0.157(14) Uani d U . G 1 . .
H H4G 0.413337 0.300895 0.488054 0.188 Uiso calc U . R 1 . .
C C5G 0.451(2) 0.3635(11) 0.4841(8) 0.146(13) Uani d U . DG 1 . .
H H5G 0.450083 0.365381 0.453747 0.175 Uiso calc U . R 1 . .
C C6G 0.4752(17) 0.3990(9) 0.5082(7) 0.140(11) Uani d U . DG 1 . .
O O6G 0.502(2) 0.4345(10) 0.4891(9) 0.140(11) Uani d U . D 1 . .
C C7G 0.517(4) 0.4292(19) 0.4434(12) 0.17(2) Uani d U . D 1 . .
H H7GA 0.536619 0.456646 0.431964 0.262 Uiso calc U . R 1 . .
H H7GB 0.551596 0.405423 0.439405 0.262 Uiso calc U . R 1 . .
H H7GC 0.473374 0.421888 0.428118 0.262 Uiso calc U . R 1 . .
C C1H 0.6102(16) 0.4454(15) 0.5734(12) 0.112(10) Uani d U . G 1 . .
C C2H 0.634(2) 0.4022(13) 0.5741(12) 0.133(13) Uani d U . G 1 . .
H H2H 0.602189 0.379022 0.580952 0.16 Uiso calc U . R 1 . .
C C3H 0.704(2) 0.3928(12) 0.5648(13) 0.142(13) Uani d U . G 1 . .
H H3H 0.72057 0.363239 0.565326 0.171 Uiso calc U . R 1 . .
C C4H 0.7508(17) 0.4267(16) 0.5548(13) 0.144(14) Uani d U . G 1 . .
H H4H 0.798905 0.420247 0.548465 0.173 Uiso calc U . R 1 . .
C C5H 0.727(2) 0.4699(14) 0.5541(13) 0.145(13) Uani d U . G 1 . .
H H5H 0.758858 0.493038 0.547229 0.174 Uiso calc U . R 1 . .
C C6H 0.657(2) 0.4793(11) 0.5634(13) 0.136(13) Uani d U . G 1 . .
H H6H 0.640476 0.508822 0.562853 0.164 Uiso calc U . R 1 . .
C C1I 0.6941(12) 0.3399(7) 0.6683(7) 0.061(7) Uani d U . DG 1 . .
C C2I 0.6331(9) 0.3194(8) 0.6534(8) 0.057(7) Uani d U . G 1 . .
H H2I 0.588507 0.326621 0.66557 0.068 Uiso calc U . R 1 . .
C C3I 0.6373(12) 0.2885(8) 0.6208(8) 0.084(9) Uani d U . G 1 . .
H H3I 0.59565 0.274484 0.610607 0.101 Uiso calc U . R 1 . .
C C4I 0.7026(15) 0.2780(8) 0.6030(8) 0.095(10) Uani d U . G 1 . .
H H4I 0.7055 0.256797 0.580643 0.114 Uiso calc U . R 1 . .
C C5I 0.7636(11) 0.2984(9) 0.6178(9) 0.101(10) Uani d U . G 1 . .
H H5I 0.808206 0.291247 0.60564 0.121 Uiso calc U . R 1 . .
C C6I 0.7594(10) 0.3294(8) 0.6505(8) 0.088(8) Uani d U . DG 1 . .
O O6I 0.8134(11) 0.3536(9) 0.6650(8) 0.088(8) Uani d U . D 1 . .
C C7I 0.8828(13) 0.3459(16) 0.6479(16) 0.105(15) Uani d U . D 1 . .
H H7IA 0.878819 0.329182 0.621124 0.157 Uiso calc U . R 1 . .
H H7IB 0.91088 0.32915 0.668578 0.157 Uiso calc U . R 1 . .
H H7IC 0.905937 0.374125 0.642132 0.157 Uiso calc U . R 1 . .
C C1J 0.7487(13) 0.3646(9) 0.7507(8) 0.069(7) Uani d U . G 1 . .
C C2J 0.7253(13) 0.3297(9) 0.7758(10) 0.093(10) Uani d U . G 1 . .
H H2J 0.682709 0.314866 0.768586 0.111 Uiso calc U . R 1 . .
C C3J 0.7643(18) 0.3165(9) 0.8113(10) 0.105(11) Uani d U . G 1 . .
H H3J 0.748273 0.292654 0.828381 0.126 Uiso calc U . R 1 . .
C C4J 0.8266(17) 0.3382(11) 0.8218(9) 0.107(11) Uani d U . G 1 . .
H H4J 0.853224 0.3292 0.846064 0.129 Uiso calc U . R 1 . .
C C5J 0.8500(13) 0.3731(10) 0.7968(10) 0.099(10) Uani d U . G 1 . .
H H5J 0.892611 0.387958 0.803951 0.119 Uiso calc U . R 1 . .
C C6J 0.8111(14) 0.3863(8) 0.7613(9) 0.076(9) Uani d U . G 1 . .
H H6J 0.827048 0.41017 0.744154 0.092 Uiso calc U . R 1 . .
C C1K 0.5491(14) 0.4814(7) 0.9055(7) 0.066(7) Uani d U . DG 1 . .
C C2K 0.5026(13) 0.5128(8) 0.8895(6) 0.073(8) Uani d U . G 1 . .
H H2K 0.487088 0.511117 0.860618 0.087 Uiso calc U . R 1 . .
C C3K 0.4789(14) 0.5466(8) 0.9158(8) 0.083(9) Uani d U . G 1 . .
H H3K 0.447128 0.56807 0.904835 0.1 Uiso calc U . R 1 . .
C C4K 0.5017(16) 0.5491(8) 0.9581(8) 0.092(10) Uani d U . G 1 . .
H H4K 0.485443 0.572227 0.976009 0.111 Uiso calc U . R 1 . .
C C5K 0.5482(16) 0.5177(9) 0.9741(6) 0.096(10) Uani d U . G 1 . .
H H5K 0.563718 0.51943 1.002967 0.116 Uiso calc U . R 1 . .
C C6K 0.5719(14) 0.4839(8) 0.9478(7) 0.084(8) Uani d U . DG 1 . .
O O6K 0.6091(15) 0.4480(8) 0.9612(7) 0.085(8) Uani d U . D 1 . .
C C7K 0.627(2) 0.4465(14) 1.0062(10) 0.103(14) Uani d U . D 1 . .
H H7KA 0.671829 0.430592 1.009926 0.154 Uiso calc U . R 1 . .
H H7KB 0.589565 0.431314 1.022023 0.154 Uiso calc U . R 1 . .
H H7KC 0.632217 0.476496 1.017184 0.154 Uiso calc U . R 1 . .
C C1L 0.6822(10) 0.4490(8) 0.8706(8) 0.057(7) Uani d U . G 1 . .
C C2L 0.7113(13) 0.4851(7) 0.8497(8) 0.076(9) Uani d U . G 1 . .
H H2L 0.681605 0.50462 0.834241 0.092 Uiso calc U . R 1 . .
C C3L 0.7838(13) 0.4925(8) 0.8515(8) 0.078(9) Uani d U . G 1 . .
H H3L 0.803641 0.517166 0.837241 0.093 Uiso calc U . R 1 . .
C C4L 0.8272(10) 0.4639(10) 0.8742(9) 0.089(10) Uani d U . G 1 . .
H H4L 0.876699 0.468967 0.875415 0.107 Uiso calc U . R 1 . .
C C5L 0.7981(13) 0.4278(9) 0.8951(9) 0.094(10) Uani d U . G 1 . .
H H5L 0.827721 0.408222 0.91059 0.113 Uiso calc U . R 1 . .
C C6L 0.7256(14) 0.4203(7) 0.8933(8) 0.080(9) Uani d U . G 1 . .
H H6L 0.705685 0.395676 0.90759 0.097 Uiso calc U . R 1 . .
C C1M 0.2539(11) 0.4752(5) 0.8863(7) 0.055(7) Uani d U . DG 1 . .
C C2M 0.2773(10) 0.5133(6) 0.8661(7) 0.057(7) Uani d U . G 1 . .
H H2M 0.319432 0.512765 0.849503 0.069 Uiso calc U . R 1 . .
C C3M 0.2391(12) 0.5521(5) 0.8702(7) 0.063(8) Uani d U . G 1 . .
H H3M 0.255144 0.578128 0.856451 0.075 Uiso calc U . R 1 . .
C C4M 0.1775(12) 0.5529(6) 0.8945(8) 0.073(8) Uani d U . G 1 . .
H H4M 0.151412 0.579422 0.897347 0.087 Uiso calc U . R 1 . .
C C5M 0.1541(10) 0.5148(7) 0.9147(7) 0.069(8) Uani d U . G 1 . .
H H5M 0.111967 0.515353 0.931295 0.083 Uiso calc U . R 1 . .
C C6M 0.1923(12) 0.4760(6) 0.9106(7) 0.063(7) Uani d U . DG 1 . .
O O6M 0.1728(14) 0.4381(7) 0.9297(8) 0.075(7) Uani d U . D 1 . .
C C7M 0.114(2) 0.4405(15) 0.9592(15) 0.121(16) Uani d U . D 1 . .
H H7MA 0.069717 0.444132 0.943042 0.182 Uiso calc U . R 1 . .
H H7MB 0.120245 0.465609 0.978462 0.182 Uiso calc U . R 1 . .
H H7MC 0.111476 0.413332 0.976036 0.182 Uiso calc U . R 1 . .
C C1N 0.3300(17) 0.3998(10) 0.9234(8) 0.085(8) Uani d U . G 1 . .
C C2N 0.3934(17) 0.4168(9) 0.9388(10) 0.097(10) Uani d U . G 1 . .
H H2N 0.414597 0.44135 0.925111 0.117 Uiso calc U . R 1 . .
C C3N 0.4257(14) 0.3978(12) 0.9743(11) 0.107(11) Uani d U . G 1 . .
H H3N 0.46895 0.409394 0.984839 0.128 Uiso calc U . R 1 . .
C C4N 0.3946(19) 0.3618(12) 0.9943(9) 0.108(11) Uani d U . G 1 . .
H H4N 0.416686 0.348848 1.018576 0.13 Uiso calc U . R 1 . .
C C5N 0.3313(19) 0.3448(9) 0.9789(10) 0.105(11) Uani d U . G 1 . .
H H5N 0.31007 0.320259 0.992586 0.126 Uiso calc U . R 1 . .
C C6N 0.2990(14) 0.3638(11) 0.9434(10) 0.095(10) Uani d U . G 1 . .
H H6N 0.255716 0.352216 0.932858 0.114 Uiso calc U . R 1 . .
C C1O 0.1901(15) 0.5525(5) 0.7300(10) 0.084(8) Uani d U . DG 1 . .
C C2O 0.2439(12) 0.5711(7) 0.7543(10) 0.082(9) Uani d U . G 1 . .
H H2O 0.280672 0.553148 0.765427 0.099 Uiso calc U . R 1 . .
C C3O 0.2439(14) 0.6161(8) 0.7623(10) 0.091(9) Uani d U . G 1 . .
H H3O 0.28068 0.628831 0.778919 0.11 Uiso calc U . R 1 . .
C C4O 0.1901(16) 0.6424(5) 0.7460(11) 0.105(10) Uani d U . G 1 . .
H H4O 0.190116 0.673093 0.751492 0.126 Uiso calc U . R 1 . .
C C5O 0.1363(14) 0.6237(8) 0.7217(11) 0.103(10) Uani d U . G 1 . .
H H5O 0.099543 0.641672 0.710571 0.124 Uiso calc U . R 1 . .
C C6O 0.1363(14) 0.5787(8) 0.7137(10) 0.095(9) Uani d U . DG 1 . .
O O6O 0.0843(14) 0.5592(9) 0.6921(11) 0.105(9) Uani d U . D 1 . .
C C7O 0.035(2) 0.5859(16) 0.6684(18) 0.134(18) Uani d U . D 1 . .
H H7OA 0.045792 0.584359 0.637742 0.2 Uiso calc U . R 1 . .
H H7OB 0.038091 0.616494 0.678074 0.2 Uiso calc U . R 1 . .
H H7OC -0.013462 0.575052 0.673223 0.2 Uiso calc U . R 1 . .
C C1P 0.1139(11) 0.4752(8) 0.7566(8) 0.066(7) Uani d U . G 1 . .
C C2P 0.1216(11) 0.4686(8) 0.8005(8) 0.068(8) Uani d U . G 1 . .
H H2P 0.166616 0.472261 0.813549 0.081 Uiso calc U . R 1 . .
C C3P 0.0635(15) 0.4566(9) 0.8251(6) 0.080(9) Uani d U . G 1 . .
H H3P 0.068762 0.452106 0.855058 0.095 Uiso calc U . R 1 . .
C C4P -0.0023(12) 0.4513(10) 0.8060(9) 0.090(10) Uani d U . G 1 . .
H H4P -0.042049 0.44311 0.822805 0.108 Uiso calc U . R 1 . .
C C5P -0.0100(11) 0.4579(9) 0.7621(9) 0.095(10) Uani d U . G 1 . .
H H5P -0.055006 0.454269 0.749043 0.113 Uiso calc U . R 1 . .
C C6P 0.0481(14) 0.4699(9) 0.7375(7) 0.081(9) Uani d U . G 1 . .
H H6P 0.042848 0.474424 0.707534 0.098 Uiso calc U . R 1 . .
C C1Q 0.4476(14) 0.5976(6) 0.6451(7) 0.070(7) Uani d U . DG 1 . .
C C2Q 0.4660(13) 0.6030(7) 0.6879(7) 0.072(8) Uani d U . G 1 . .
H H2Q 0.455566 0.580525 0.708054 0.087 Uiso calc U . R 1 . .
C C3Q 0.4996(14) 0.6413(8) 0.7012(6) 0.071(8) Uani d U . G 1 . .
H H3Q 0.512208 0.644971 0.730425 0.086 Uiso calc U . R 1 . .
C C4Q 0.5149(14) 0.6742(6) 0.6717(8) 0.078(9) Uani d U . G 1 . .
H H4Q 0.537904 0.700337 0.680746 0.093 Uiso calc U . R 1 . .
C C5Q 0.4965(14) 0.6688(6) 0.6289(7) 0.078(9) Uani d U . G 1 . .
H H5Q 0.506959 0.691257 0.608697 0.094 Uiso calc U . R 1 . .
C C6Q 0.4629(15) 0.6305(8) 0.6156(6) 0.073(8) Uani d U . DG 1 . .
O O6Q 0.4455(16) 0.6244(9) 0.5746(7) 0.090(8) Uani d U . D 1 . .
C C7Q 0.467(3) 0.6562(13) 0.5433(10) 0.109(15) Uani d U . D 1 . .
H H7QA 0.437361 0.653243 0.517663 0.163 Uiso calc U . R 1 . .
H H7QB 0.516564 0.651302 0.535678 0.163 Uiso calc U . R 1 . .
H H7QC 0.461424 0.685865 0.55516 0.163 Uiso calc U . R 1 . .
C C1R 0.3190(15) 0.5658(11) 0.6069(12) 0.094(9) Uani d U . G 1 . .
C C2R 0.2850(19) 0.5961(11) 0.6331(9) 0.107(11) Uani d U . G 1 . .
H H2R 0.307974 0.606795 0.65808 0.128 Uiso calc U . R 1 . .
C C3R 0.2176(19) 0.6108(11) 0.6227(11) 0.111(11) Uani d U . G 1 . .
H H3R 0.194393 0.631588 0.640604 0.134 Uiso calc U . R 1 . .
C C4R 0.1840(15) 0.5952(12) 0.5861(13) 0.117(12) Uani d U . G 1 . .
H H4R 0.137898 0.605278 0.579019 0.141 Uiso calc U . R 1 . .
C C5R 0.218(2) 0.5649(12) 0.5599(10) 0.126(12) Uani d U . G 1 . .
H H5R 0.194985 0.554175 0.534908 0.151 Uiso calc U . R 1 . .
C C6R 0.285(2) 0.5501(10) 0.5703(11) 0.119(12) Uani d U . G 1 . .
H H6R 0.308567 0.529381 0.552383 0.143 Uiso calc U . R 1 . .
C C1S 0.6727(11) 0.5555(6) 0.7580(6) 0.060(7) Uani d U . DG 1 . .
C C2S 0.6148(8) 0.5697(7) 0.7817(7) 0.052(7) Uani d U . G 1 . .
H H2S 0.568768 0.55912 0.774967 0.063 Uiso calc U . R 1 . .
C C3S 0.6241(10) 0.5992(7) 0.8151(7) 0.065(8) Uani d U . G 1 . .
H H3S 0.584518 0.608905 0.831326 0.078 Uiso calc U . R 1 . .
C C4S 0.6914(12) 0.6147(7) 0.8249(6) 0.070(8) Uani d U . G 1 . .
H H4S 0.697828 0.634876 0.847794 0.084 Uiso calc U . R 1 . .
C C5S 0.7494(9) 0.6005(8) 0.8012(7) 0.074(8) Uani d U . G 1 . .
H H5S 0.79539 0.611061 0.807904 0.088 Uiso calc U . R 1 . .
C C6S 0.7400(9) 0.5709(7) 0.7677(7) 0.063(7) Uani d U . DG 1 . .
O O6S 0.7923(11) 0.5572(8) 0.7419(8) 0.072(6) Uani d U . D 1 . .
C C7S 0.8616(12) 0.5758(14) 0.7468(13) 0.082(12) Uani d U . D 1 . .
H H7SA 0.897061 0.554773 0.736533 0.123 Uiso calc U . R 1 . .
H H7SB 0.870128 0.582178 0.77715 0.123 Uiso calc U . R 1 . .
H H7SC 0.864859 0.602997 0.730169 0.123 Uiso calc U . R 1 . .
C C1T 0.6871(12) 0.5433(7) 0.6673(6) 0.058(7) Uani d U . G 1 . .
C C2T 0.6408(10) 0.5742(8) 0.6503(7) 0.058(7) Uani d U . G 1 . .
H H2T 0.59488 0.577645 0.662243 0.07 Uiso calc U . R 1 . .
C C3T 0.6616(12) 0.6002(7) 0.6159(7) 0.058(7) Uani d U . G 1 . .
H H3T 0.629896 0.621304 0.604269 0.07 Uiso calc U . R 1 . .
C C4T 0.7287(13) 0.5952(8) 0.5984(7) 0.075(8) Uani d U . G 1 . .
H H4T 0.742965 0.612931 0.574855 0.089 Uiso calc U . R 1 . .
C C5T 0.7751(10) 0.5643(9) 0.6154(8) 0.077(9) Uani d U . G 1 . .
H H5T 0.821017 0.5609 0.603416 0.093 Uiso calc U . R 1 . .
C C6T 0.7543(11) 0.5384(7) 0.6498(8) 0.067(8) Uani d U . G 1 . .
H H6T 0.786001 0.517241 0.66139 0.081 Uiso calc U . R 1 . .
P P1A -0.0506(12) 0.2023(7) 0.6366(7) 0.193(9) Uani d U . D 1 . .
F F1A -0.078(2) 0.2269(11) 0.5902(10) 0.230(19) Uani d U . D 1 . .
F F2A 0.0277(17) 0.1887(12) 0.6131(12) 0.236(19) Uani d U . D 1 . .
F F3A -0.023(2) 0.1783(11) 0.6839(10) 0.233(19) Uani d U . D 1 . .
F F4A -0.1295(17) 0.2164(12) 0.6613(11) 0.214(18) Uani d U . D 1 . .
F F5A -0.0874(19) 0.1536(10) 0.6210(10) 0.193(16) Uani d U . D 1 . .
F F6A -0.0151(19) 0.2516(10) 0.6534(11) 0.212(17) Uani d U . D 1 . .
P P1B 0.9457(7) 0.4680(5) 0.6162(5) 0.125(5) Uani d U . D 1 . .
F F1B 0.8728(11) 0.4429(9) 0.6232(9) 0.165(13) Uani d U . D 1 . .
F F2B 0.9852(11) 0.4305(8) 0.6429(8) 0.133(11) Uani d U . D 1 . .
F F3B 1.0188(11) 0.4927(8) 0.6096(9) 0.140(11) Uani d U . D 1 . .
F F4B 0.9062(11) 0.5048(8) 0.5901(8) 0.142(11) Uani d U . D 1 . .
F F5B 0.9590(15) 0.4411(9) 0.5737(7) 0.175(14) Uani d U . D 1 . .
F F6B 0.9330(15) 0.4944(9) 0.6593(8) 0.171(14) Uani d U . D 1 . .
P P1C 0.2471(14) 0.1838(8) 1.0199(8) 0.269(13) Uani d U . D 1 . .
F F1C 0.234(3) 0.1301(11) 1.0182(13) 0.27(2) Uani d U . D 1 . .
F F2C 0.260(2) 0.1807(14) 1.0722(10) 0.232(19) Uani d U . D 1 . .
F F3C 0.262(3) 0.2371(11) 1.0215(13) 0.27(2) Uani d U . D 1 . .
F F4C 0.236(2) 0.1865(14) 0.9677(10) 0.24(2) Uani d U . D 1 . .
F F5C 0.1623(18) 0.1921(15) 1.0269(14) 0.25(2) Uani d U . D 1 . .
F F6C 0.333(2) 0.1751(16) 1.0126(14) 0.31(2) Uani d U . D 1 . .

loop_
_atom_site_aniso_label
_atom_site_aniso_U_11
_atom_site_aniso_U_22
_atom_site_aniso_U_33
_atom_site_aniso_U_12
_atom_site_aniso_U_13
_atom_site_aniso_U_23
Au1 0.0370(6) 0.0292(6) 0.0414(6) 0.0013(4) 0.0096(5) -0.0025(5)
Au2 0.0368(6) 0.0253(5) 0.0450(6) 0.0012(4) 0.0088(5) 0.0002(5)
Au3 0.0376(6) 0.0494(7) 0.0433(6) -0.0099(5) -0.0009(5) 0.0064(5)
Au4 0.0415(6) 0.0515(7) 0.0403(6) -0.0120(5) 0.0045(5) -0.0034(6)
Au5 0.0357(5) 0.0361(6) 0.0415(6) -0.0023(4) 0.0081(5) -0.0070(5)
Au6 0.0452(6) 0.0338(6) 0.0410(6) -0.0041(5) 0.0025(5) -0.0075(5)
Au7 0.0453(6) 0.0320(6) 0.0443(6) 0.0050(5) 0.0118(5) -0.0080(5)
Au8 0.0418(6) 0.0290(6) 0.0602(7) 0.0038(5) 0.0055(6) 0.0053(5)
Au9 0.0515(7) 0.0335(6) 0.0586(8) -0.0068(5) -0.0006(6) 0.0141(6)
Au10 0.0418(6) 0.0366(6) 0.0469(7) -0.0101(5) 0.0043(5) -0.0021(5)
Au11 0.0391(6) 0.0371(6) 0.0475(6) -0.0038(5) 0.0065(5) -0.0138(5)
Au12 0.0362(5) 0.0263(5) 0.0384(5) -0.0032(4) 0.0046(4) -0.0028(4)
Au13 0.0540(7) 0.0235(5) 0.0597(7) 0.0002(5) 0.0087(6) -0.0067(5)
P1 0.043(4) 0.049(5) 0.047(4) 0.001(3) 0.011(4) 0.011(4)
P2 0.038(4) 0.033(4) 0.054(4) 0.007(3) 0.015(3) 0.010(3)
P3 0.041(4) 0.080(6) 0.048(5) -0.018(4) -0.004(4) 0.008(4)
P4 0.113(9) 0.137(10) 0.051(6) 0.017(8) 0.018(6) 0.016(6)
P5 0.052(5) 0.050(5) 0.055(5) -0.002(4) 0.012(4) -0.010(4)
P6 0.057(5) 0.065(6) 0.036(4) -0.009(4) 0.004(4) -0.001(4)
P7 0.058(5) 0.051(5) 0.060(5) 0.017(4) 0.020(4) -0.008(4)
P8 0.045(5) 0.045(5) 0.095(7) 0.016(4) 0.004(4) 0.028(5)
P9 0.092(7) 0.045(5) 0.067(6) -0.021(5) -0.005(5) 0.029(4)
P10 0.065(5) 0.050(5) 0.043(4) -0.025(4) 0.000(4) -0.004(4)
Cl1 0.062(5) 0.057(5) 0.095(7) -0.013(4) 0.016(5) -0.046(5)
Cl2 0.073(6) 0.038(4) 0.093(7) -0.003(4) 0.023(5) -0.020(5)
C1V 0.057(13) 0.054(13) 0.048(12) -0.015(11) -0.011(11) 0.009(11)
C2V 0.061(13) 0.053(13) 0.039(12) -0.009(12) 0.011(11) 0.005(11)
C1W 0.049(12) 0.032(12) 0.054(13) -0.005(10) 0.016(11) 0.002(11)
C2W 0.041(12) 0.027(11) 0.062(13) 0.002(10) 0.013(11) -0.001(11)
C1X 0.042(12) 0.075(14) 0.065(13) 0.006(12) -0.006(12) 0.011(13)
C2X 0.040(11) 0.046(12) 0.068(13) 0.027(10) 0.009(11) 0.031(11)
C1Y 0.131(18) 0.130(18) 0.100(17) -0.011(16) 0.008(16) 0.018(15)
C2Y 0.133(17) 0.101(17) 0.089(16) -0.024(15) 0.011(15) 0.022(15)
C1Z 0.051(12) 0.040(12) 0.064(13) -0.015(11) -0.001(11) 0.022(11)
C2Z 0.041(12) 0.045(12) 0.056(13) -0.027(10) -0.007(11) -0.003(11)
C1A 0.037(11) 0.056(12) 0.065(12) 0.008(10) 0.014(11) 0.004(11)
C2A 0.072(15) 0.065(14) 0.077(15) 0.012(13) 0.019(14) 0.005(13)
C3A 0.100(17) 0.077(16) 0.095(16) 0.012(14) 0.006(15) 0.008(15)
C4A 0.080(15) 0.066(15) 0.086(16) 0.045(13) -0.001(14) 0.001(14)
C5A 0.082(15) 0.072(15) 0.087(16) 0.014(14) 0.005(14) 0.004(14)
C6A 0.028(10) 0.052(12) 0.067(12) 0.011(10) 0.021(10) 0.014(11)
O6A 0.038(10) 0.057(11) 0.071(12) 0.021(9) 0.005(10) 0.015(10)
C7A 0.06(2) 0.09(2) 0.10(3) 0.041(18) -0.021(19) 0.01(2)
C1B 0.062(12) 0.037(11) 0.057(12) 0.016(10) 0.006(11) 0.010(10)
C2B 0.050(13) 0.036(12) 0.058(13) 0.006(11) 0.002(11) 0.016(11)
C3B 0.056(13) 0.045(13) 0.067(14) -0.008(11) -0.007(12) 0.019(12)
C4B 0.076(15) 0.057(14) 0.067(14) 0.008(13) 0.015(13) 0.014(13)
C5B 0.070(14) 0.053(14) 0.063(14) 0.027(12) 0.013(13) 0.011(12)
C6B 0.057(14) 0.052(13) 0.065(14) 0.012(12) -0.002(12) 0.030(12)
C1C 0.052(12) 0.031(11) 0.066(12) -0.005(10) 0.002(11) 0.013(11)
C2C 0.082(15) 0.024(11) 0.069(14) 0.004(11) 0.021(13) -0.003(11)
C3C 0.071(15) 0.042(13) 0.073(15) 0.019(12) 0.000(13) -0.001(12)
C4C 0.087(16) 0.043(13) 0.072(15) -0.002(13) -0.019(13) 0.004(13)
C5C 0.087(16) 0.050(14) 0.071(15) -0.005(13) -0.010(13) 0.010(13)
C6C 0.069(13) 0.045(12) 0.078(14) 0.011(11) -0.001(12) 0.022(12)
O6C 0.099(16) 0.078(14) 0.094(15) 0.009(13) 0.014(13) 0.021(13)
C7C 0.10(3) 0.06(2) 0.10(3) 0.00(2) 0.00(2) 0.06(2)
C1D 0.050(12) 0.045(12) 0.079(13) -0.012(10) 0.011(11) 0.006(12)
C2D 0.062(14) 0.046(13) 0.086(15) -0.015(12) 0.007(13) 0.009(13)
C3D 0.064(14) 0.068(15) 0.083(16) 0.007(13) 0.000(14) 0.009(14)
C4D 0.067(15) 0.067(15) 0.092(16) 0.018(13) 0.010(14) 0.003(14)
C5D 0.057(14) 0.074(15) 0.093(16) 0.011(13) 0.010(14) 0.001(14)
C6D 0.051(13) 0.070(15) 0.082(15) 0.000(13) 0.000(13) 0.017(14)
C1E 0.054(13) 0.090(14) 0.070(13) -0.019(12) -0.005(12) 0.005(12)
C2E 0.083(16) 0.101(17) 0.088(16) -0.027(15) -0.014(14) -0.015(15)
C3E 0.106(18) 0.103(18) 0.108(17) -0.026(16) -0.006(16) -0.014(16)
C4E 0.100(18) 0.105(18) 0.120(18) -0.019(15) -0.006(16) -0.022(16)
C5E 0.091(17) 0.107(17) 0.107(17) -0.022(15) 0.001(15) -0.018(16)
C6E 0.076(14) 0.099(15) 0.089(14) -0.024(13) -0.008(13) -0.008(14)
O6E 0.069(14) 0.123(17) 0.096(15) -0.019(13) -0.010(13) -0.016(14)
C7E 0.045(19) 0.14(3) 0.11(3) -0.02(2) -0.03(2) -0.04(3)
C1F 0.065(13) 0.090(14) 0.058(13) -0.008(12) 0.006(12) 0.010(12)
C2F 0.066(15) 0.095(16) 0.077(15) -0.012(14) 0.001(14) 0.012(14)
C3F 0.076(16) 0.112(18) 0.087(16) -0.003(15) 0.008(14) 0.022(15)
C4F 0.085(17) 0.123(18) 0.089(17) -0.007(16) -0.005(15) 0.026(16)
C5F 0.087(17) 0.129(18) 0.089(16) 0.008(16) -0.007(15) 0.016(16)
C6F 0.070(15) 0.115(17) 0.072(15) -0.001(15) 0.005(14) 0.020(15)
C1G 0.119(16) 0.148(16) 0.099(15) 0.017(15) 0.006(14) -0.007(14)
C2G 0.140(19) 0.16(2) 0.138(19) -0.001(17) -0.004(17) -0.024(17)
C3G 0.16(2) 0.18(2) 0.15(2) -0.008(18) -0.003(18) -0.023(18)
C4G 0.15(2) 0.17(2) 0.15(2) -0.007(18) -0.005(18) -0.020(18)
C5G 0.14(2) 0.16(2) 0.139(19) -0.003(17) -0.005(17) -0.012(17)
C6G 0.135(17) 0.156(18) 0.130(17) 0.010(15) -0.001(15) -0.007(15)
O6G 0.135(19) 0.17(2) 0.117(18) 0.027(17) 0.018(16) 0.006(17)
C7G 0.18(4) 0.19(4) 0.15(4) 0.04(3) 0.00(3) -0.02(3)
C1H 0.106(16) 0.124(16) 0.105(15) -0.019(14) 0.018(14) 0.012(14)
C2H 0.120(19) 0.144(19) 0.136(19) -0.002(17) 0.003(17) 0.020(17)
C3H 0.13(2) 0.14(2) 0.15(2) 0.000(17) 0.011(17) 0.020(17)
C4H 0.13(2) 0.14(2) 0.16(2) -0.009(17) 0.014(17) 0.009(18)
C5H 0.13(2) 0.14(2) 0.17(2) -0.016(17) 0.036(17) 0.002(18)
C6H 0.121(19) 0.138(19) 0.151(19) -0.009(17) 0.021(17) -0.005(17)
C1I 0.062(13) 0.062(13) 0.058(12) 0.005(11) 0.009(11) -0.018(11)
C2I 0.060(14) 0.051(14) 0.060(14) 0.006(12) 0.010(12) -0.019(12)
C3I 0.086(16) 0.086(16) 0.080(16) 0.010(14) 0.022(14) -0.021(14)
C4I 0.102(17) 0.080(16) 0.104(17) -0.004(15) 0.029(15) -0.017(15)
C5I 0.103(17) 0.094(17) 0.107(17) -0.003(15) 0.016(16) -0.017(15)
C6I 0.093(15) 0.078(14) 0.091(15) -0.014(13) 0.025(13) -0.009(13)
O6I 0.069(13) 0.095(15) 0.101(15) 0.000(12) 0.042(12) 0.000(13)
C7I 0.07(2) 0.12(3) 0.12(3) 0.01(2) 0.02(2) -0.01(3)
C1J 0.059(13) 0.066(13) 0.082(14) -0.003(12) 0.009(12) -0.011(12)
C2J 0.073(16) 0.101(17) 0.104(17) -0.014(14) 0.002(15) 0.000(15)
C3J 0.086(17) 0.114(18) 0.116(18) -0.008(15) -0.006(16) 0.007(16)
C4J 0.094(17) 0.115(18) 0.113(18) -0.009(16) -0.023(16) -0.003(16)
C5J 0.086(17) 0.111(18) 0.100(17) -0.004(15) -0.018(15) -0.008(16)
C6J 0.065(15) 0.077(15) 0.087(16) 0.005(13) -0.009(14) -0.012(14)
C1K 0.073(13) 0.071(13) 0.054(12) -0.011(12) -0.010(12) -0.007(12)
C2K 0.082(16) 0.075(15) 0.061(14) -0.005(13) 0.006(13) -0.022(13)
C3K 0.090(16) 0.087(16) 0.072(15) 0.018(14) 0.018(14) -0.030(14)
C4K 0.100(17) 0.094(17) 0.082(16) 0.013(15) 0.002(15) -0.034(15)
C5K 0.099(17) 0.103(17) 0.087(16) 0.008(15) -0.004(15) -0.014(15)
C6K 0.088(15) 0.095(15) 0.068(14) 0.000(13) -0.009(13) -0.012(13)
O6K 0.093(15) 0.103(16) 0.060(12) -0.007(13) -0.011(12) -0.017(13)
C7K 0.09(3) 0.12(3) 0.10(3) -0.06(2) -0.03(2) 0.01(2)
C1L 0.056(12) 0.063(13) 0.054(12) -0.021(11) -0.013(11) -0.014(11)
C2L 0.078(15) 0.072(15) 0.079(15) -0.026(13) -0.003(14) -0.003(14)
C3L 0.072(15) 0.086(16) 0.075(15) -0.009(14) -0.005(14) -0.007(14)
C4L 0.082(16) 0.101(17) 0.084(16) -0.008(15) -0.012(15) -0.006(15)
C5L 0.078(16) 0.108(17) 0.096(17) -0.006(15) -0.017(15) 0.006(15)
C6L 0.068(15) 0.090(16) 0.083(15) -0.008(14) -0.019(14) 0.001(14)
C1M 0.056(12) 0.052(12) 0.057(12) -0.002(11) 0.017(11) -0.002(11)
C2M 0.050(13) 0.053(14) 0.069(14) -0.007(11) 0.021(12) -0.002(12)
C3M 0.067(14) 0.047(13) 0.075(15) 0.014(12) 0.026(13) -0.005(13)
C4M 0.077(15) 0.065(15) 0.076(15) 0.012(13) 0.006(13) -0.008(13)
C5M 0.069(15) 0.073(15) 0.066(14) 0.019(13) 0.010(13) -0.009(13)
C6M 0.060(13) 0.066(13) 0.063(13) 0.012(11) 0.026(11) -0.012(12)
O6M 0.078(13) 0.077(14) 0.070(13) -0.012(12) 0.031(11) -0.007(12)
C7M 0.14(3) 0.11(3) 0.11(3) 0.01(3) 0.07(3) -0.01(3)
C1N 0.093(14) 0.088(15) 0.075(14) 0.003(13) 0.015(13) -0.016(13)
C2N 0.095(17) 0.114(18) 0.083(16) -0.004(15) 0.019(15) -0.015(15)
C3N 0.094(17) 0.124(18) 0.103(18) 0.001(16) 0.008(16) -0.005(16)
C4N 0.113(18) 0.110(18) 0.103(18) 0.009(16) 0.006(16) -0.006(16)
C5N 0.112(18) 0.101(18) 0.103(17) -0.001(16) 0.024(16) 0.004(16)
C6N 0.106(17) 0.090(17) 0.089(16) 0.001(15) 0.014(15) 0.000(15)
C1O 0.080(14) 0.064(13) 0.109(15) 0.002(12) 0.009(13) 0.017(13)
C2O 0.075(15) 0.055(14) 0.117(17) 0.006(13) 0.009(15) 0.004(15)
C3O 0.075(16) 0.061(15) 0.137(18) 0.013(13) -0.010(15) 0.009(15)
C4O 0.095(17) 0.081(16) 0.140(18) 0.008(15) 0.003(16) 0.010(16)
C5O 0.101(17) 0.074(16) 0.133(18) 0.000(15) 0.001(16) 0.015(16)
C6O 0.086(15) 0.076(14) 0.124(16) 0.016(13) -0.001(14) 0.022(14)
O6O 0.082(15) 0.091(15) 0.141(18) 0.027(13) -0.006(14) 0.025(15)
C7O 0.09(3) 0.14(3) 0.17(3) 0.02(3) -0.03(3) 0.04(3)
C1P 0.057(13) 0.056(13) 0.085(14) 0.009(11) 0.002(12) 0.007(12)
C2P 0.069(15) 0.058(14) 0.076(15) -0.002(13) 0.002(13) -0.011(13)
C3P 0.083(16) 0.076(16) 0.079(16) -0.001(14) 0.005(14) -0.005(14)
C4P 0.078(16) 0.092(16) 0.100(17) -0.004(15) 0.009(15) 0.004(15)
C5P 0.071(16) 0.101(17) 0.111(17) -0.008(14) 0.009(15) 0.005(16)
C6P 0.066(15) 0.073(15) 0.105(17) -0.002(13) 0.008(14) 0.005(15)
C1Q 0.062(13) 0.066(13) 0.081(13) -0.014(12) -0.017(12) 0.014(12)
C2Q 0.076(15) 0.056(14) 0.085(15) -0.005(13) -0.021(14) 0.017(13)
C3Q 0.063(14) 0.060(14) 0.092(16) 0.006(13) -0.014(14) -0.001(14)
C4Q 0.084(16) 0.057(14) 0.092(16) -0.006(14) -0.013(14) -0.002(14)
C5Q 0.090(16) 0.054(14) 0.090(16) -0.005(13) -0.007(14) 0.007(14)
C6Q 0.078(14) 0.053(13) 0.087(14) -0.015(12) -0.010(13) 0.015(12)
O6Q 0.093(15) 0.078(14) 0.101(15) -0.022(13) -0.016(13) 0.015(13)
C7Q 0.15(3) 0.06(2) 0.11(3) -0.05(2) -0.01(3) 0.04(2)
C1R 0.104(15) 0.082(15) 0.096(15) -0.015(13) -0.022(13) 0.023(13)
C2R 0.101(17) 0.108(18) 0.112(18) -0.007(16) -0.017(16) 0.018(16)
C3R 0.103(18) 0.111(18) 0.120(18) -0.006(16) -0.012(16) 0.008(16)
C4R 0.108(18) 0.118(19) 0.126(19) -0.011(16) -0.007(16) 0.010(17)
C5R 0.126(19) 0.122(19) 0.130(19) -0.012(17) -0.014(17) 0.018(17)
C6R 0.129(19) 0.111(18) 0.118(18) -0.002(16) -0.018(16) 0.016(16)
C1S 0.063(12) 0.055(12) 0.061(12) -0.018(11) 0.003(11) 0.006(11)
C2S 0.058(13) 0.041(12) 0.058(13) -0.019(11) -0.008(12) 0.003(12)
C3S 0.068(14) 0.068(15) 0.058(14) -0.023(13) 0.021(13) -0.008(13)
C4S 0.082(15) 0.066(15) 0.062(14) -0.025(13) 0.007(13) -0.008(13)
C5S 0.079(15) 0.063(15) 0.079(15) -0.021(13) -0.007(14) 0.003(13)
C6S 0.064(13) 0.060(13) 0.065(13) -0.027(11) -0.007(12) -0.001(12)
O6S 0.060(12) 0.080(13) 0.077(13) -0.018(11) 0.000(11) -0.005(12)
C7S 0.029(16) 0.11(3) 0.11(3) -0.032(17) 0.015(17) 0.00(2)
C1T 0.063(13) 0.051(12) 0.060(12) -0.005(11) 0.006(11) -0.007(11)
C2T 0.065(14) 0.050(14) 0.059(14) 0.002(12) 0.004(12) 0.002(12)
C3T 0.065(14) 0.055(14) 0.056(14) 0.000(12) 0.006(12) 0.007(12)
C4T 0.080(15) 0.068(15) 0.076(15) -0.006(14) 0.018(14) 0.010(14)
C5T 0.080(16) 0.074(16) 0.077(15) -0.008(14) 0.020(14) 0.013(14)
C6T 0.066(14) 0.065(15) 0.071(15) -0.001(13) 0.026(13) 0.008(13)
P1A 0.221(17) 0.173(15) 0.184(15) 0.011(15) 0.000(15) -0.021(14)
F1A 0.28(4) 0.21(3) 0.20(3) 0.03(3) 0.00(3) -0.01(3)
F2A 0.25(4) 0.22(3) 0.23(3) -0.01(3) 0.03(3) -0.02(3)
F3A 0.25(4) 0.21(3) 0.23(3) -0.01(3) -0.01(3) 0.01(3)
F4A 0.21(3) 0.22(3) 0.22(3) 0.01(3) 0.04(3) 0.02(3)
F5A 0.24(3) 0.17(3) 0.17(3) 0.00(3) -0.02(3) -0.05(2)
F6A 0.23(3) 0.17(3) 0.23(3) 0.00(3) 0.02(3) 0.01(3)
P1B 0.074(8) 0.160(13) 0.140(11) -0.007(8) -0.026(8) 0.072(10)
F1B 0.11(2) 0.18(3) 0.20(3) -0.02(2) -0.03(2) 0.06(2)
F2B 0.075(17) 0.16(2) 0.16(2) -0.007(17) -0.045(16) 0.06(2)
F3B 0.097(19) 0.14(2) 0.18(2) -0.007(18) 0.037(19) 0.05(2)
F4B 0.082(17) 0.19(3) 0.15(2) 0.007(18) -0.033(17) 0.09(2)
F5B 0.18(3) 0.22(3) 0.13(2) 0.03(3) -0.04(2) 0.05(2)
F6B 0.15(3) 0.18(3) 0.18(3) 0.02(2) -0.01(2) 0.04(2)
P1C 0.29(2) 0.27(2) 0.247(18) -0.009(18) 0.045(18) -0.005(18)
F1C 0.29(4) 0.25(4) 0.25(4) -0.06(3) 0.03(3) -0.01(3)
F2C 0.25(3) 0.25(3) 0.20(3) -0.04(3) 0.06(3) -0.02(3)
F3C 0.31(4) 0.24(4) 0.27(4) -0.03(3) 0.07(3) -0.01(3)
F4C 0.29(4) 0.25(3) 0.19(3) 0.01(3) -0.01(3) 0.05(3)
F5C 0.22(4) 0.28(4) 0.26(4) 0.00(3) 0.00(3) -0.05(3)
F6C 0.32(4) 0.33(4) 0.28(4) -0.02(4) 0.03(4) -0.01(3)

_geom_special_details            
;

All esds (except the esd in the dihedral angle between two l.s. planes)
are estimated using the full covariance matrix.  The cell esds are taken
into account individually in the estimation of esds in distances, angles
and torsion angles; correlations between esds in cell parameters are only
used when they are defined by crystal symmetry.  An approximate (isotropic)
treatment of cell esds is used for estimating esds involving l.s. planes.
;

loop_
_geom_bond_atom_site_label_1
_geom_bond_atom_site_label_2
_geom_bond_site_symmetry_2
_geom_bond_distance
_geom_bond_publ_flag
Au1 P1 . 2.292(8) ?
Au1 Au12 . 2.7603(16) ?
Au1 Au6 . 2.8580(16) ?
Au1 Au7 . 2.9075(15) ?
Au1 Au2 . 2.9167(16) ?
Au1 Au5 . 2.9211(15) ?
Au1 Au11 . 2.9428(16) ?
Au2 P2 . 2.301(7) ?
Au2 Au12 . 2.7653(15) ?
Au2 Au7 . 2.8590(16) ?
Au2 Au11 . 2.8845(15) ?
Au2 Au8 . 2.9215(15) ?
Au2 Au3 . 2.9426(16) ?
Au3 P3 . 2.306(9) ?
Au3 Au12 . 2.7953(17) ?
Au3 Au8 . 2.8561(18) ?
Au3 Au11 . 2.8899(18) ?
Au3 Au9 . 2.8931(17) ?
Au3 Au4 . 2.9269(17) ?
Au4 P4 . 2.298(11) ?
Au4 Au12 . 2.7718(16) ?
Au4 Au9 . 2.8358(19) ?
Au4 Au11 . 2.8720(17) ?
Au4 Au10 . 2.9112(17) ?
Au4 Au5 . 2.9440(17) ?
Au5 P5 . 2.288(9) ?
Au5 Au12 . 2.7711(16) ?
Au5 Au10 . 2.8664(16) ?
Au5 Au11 . 2.9020(16) ?
Au5 Au6 . 2.9073(15) ?
Au6 P6 . 2.301(9) ?
Au6 Au12 . 2.7836(16) ?
Au6 Au13 . 2.8948(17) ?
Au6 Au10 . 2.9353(17) ?
Au6 Au7 . 2.9645(17) ?
Au7 P7 . 2.287(9) ?
Au7 Au12 . 2.7640(16) ?
Au7 Au13 . 2.8956(17) ?
Au7 Au8 . 2.9128(18) ?
Au8 P8 . 2.305(8) ?
Au8 Au12 . 2.7865(16) ?
Au8 Au9 . 2.9155(17) ?
Au8 Au13 . 2.9248(18) ?
Au9 P9 . 2.290(9) ?
Au9 Au12 . 2.7498(16) ?
Au9 Au13 . 2.8699(19) ?
Au9 Au10 . 2.9363(18) ?
Au10 P10 . 2.323(9) ?
Au10 Au12 . 2.8012(16) ?
Au10 Au13 . 2.9082(17) ?
Au11 Cl1 . 2.338(8) ?
Au11 Au12 . 2.6936(15) ?
Au12 Au13 . 2.6955(16) ?
Au13 Cl2 . 2.338(8) ?
P1 C1B . 1.815(16) ?
P1 C1A . 1.815(14) ?
P1 C1V . 1.837(19) ?
P2 C1D . 1.803(18) ?
P2 C1C . 1.821(13) ?
P2 C1W . 1.846(19) ?
P3 C1F . 1.83(2) ?
P3 C1X . 1.83(2) ?
P3 C1E . 1.853(16) ?
P4 C1Y . 1.83(2) ?
P4 C1H . 1.84(3) ?
P4 C1G . 1.854(14) ?
P5 C1Z . 1.831(18) ?
P5 C1J . 1.83(2) ?
P5 C1I . 1.833(14) ?
P6 C1L . 1.84(2) ?
P6 C1K . 1.839(15) ?
P6 C2V . 1.842(19) ?
P7 C1N . 1.80(3) ?
P7 C2W . 1.843(19) ?
P7 C1M . 1.845(14) ?
P8 C2X . 1.84(2) ?
P8 C1P . 1.84(2) ?
P8 C1O . 1.846(15) ?
P9 C1R . 1.81(3) ?
P9 C1Q . 1.830(14) ?
P9 C2Y . 1.85(2) ?
P10 C1T . 1.774(18) ?
P10 C1S . 1.833(14) ?
P10 C2Z . 1.85(2) ?
C1V C2V . 1.56(3) ?
C1V H1VA . 0.99 ?
C1V H1VB . 0.99 ?
C2V H2VA . 0.99 ?
C2V H2VB . 0.99 ?
C1W C2W . 1.55(2) ?
C1W H1WA . 0.99 ?
C1W H1WB . 0.99 ?
C2W H2WA . 0.99 ?
C2W H2WB . 0.99 ?
C1X C2X . 1.57(3) ?
C1X H1XA . 0.99 ?
C1X H1XB . 0.99 ?
C2X H2XA . 0.99 ?
C2X H2XB . 0.99 ?
C1Y C2Y . 1.56(3) ?
C1Y H1YA . 0.99 ?
C1Y H1YB . 0.99 ?
C2Y H2YA . 0.99 ?
C2Y H2YB . 0.99 ?
C1Z C2Z . 1.56(3) ?
C1Z H1ZA . 0.99 ?
C1Z H1ZB . 0.99 ?
C2Z H2ZA . 0.99 ?
C2Z H2ZB . 0.99 ?
C1A C2A . 1.39 ?
C1A C6A . 1.39 ?
C2A C3A . 1.39 ?
C2A H2A . 0.95 ?
C3A C4A . 1.39 ?
C3A H3A . 0.95 ?
C4A C5A . 1.39 ?
C4A H4A . 0.95 ?
C5A C6A . 1.39 ?
C5A H5A . 0.95 ?
C6A O6A . 1.337(18) ?
O6A C7A . 1.44(2) ?
C7A H7AA . 0.98 ?
C7A H7AB . 0.98 ?
C7A H7AC . 0.98 ?
C1B C2B . 1.39 ?
C1B C6B . 1.39 ?
C2B C3B . 1.39 ?
C2B H2B . 0.95 ?
C3B C4B . 1.39 ?
C3B H3B . 0.95 ?
C4B C5B . 1.39 ?
C4B H4B . 0.95 ?
C5B C6B . 1.39 ?
C5B H5B . 0.95 ?
C6B H6B . 0.95 ?
C1C C2C . 1.39 ?
C1C C6C . 1.39 ?
C2C C3C . 1.39 ?
C2C H2C . 0.95 ?
C3C C4C . 1.39 ?
C3C H3C . 0.95 ?
C4C C5C . 1.39 ?
C4C H4C . 0.95 ?
C5C C6C . 1.39 ?
C5C H5C . 0.95 ?
C6C O6C . 1.342(19) ?
O6C C7C . 1.45(2) ?
C7C H7CA . 0.98 ?
C7C H7CB . 0.98 ?
C7C H7CC . 0.98 ?
C1D C2D . 1.39 ?
C1D C6D . 1.39 ?
C2D C3D . 1.39 ?
C2D H2D . 0.95 ?
C3D C4D . 1.39 ?
C3D H3D . 0.95 ?
C4D C5D . 1.39 ?
C4D H4D . 0.95 ?
C5D C6D . 1.39 ?
C5D H5D . 0.95 ?
C6D H6D . 0.95 ?
C1E C2E . 1.39 ?
C1E C6E . 1.39 ?
C2E C3E . 1.39 ?
C2E H2E . 0.95 ?
C3E C4E . 1.39 ?
C3E H3E . 0.95 ?
C4E C5E . 1.39 ?
C4E H4E . 0.95 ?
C5E C6E . 1.39 ?
C5E H5E . 0.95 ?
C6E O6E . 1.33(2) ?
O6E C7E . 1.44(2) ?
C7E H7EA . 0.98 ?
C7E H7EB . 0.98 ?
C7E H7EC . 0.98 ?
C1F C2F . 1.39 ?
C1F C6F . 1.39 ?
C2F C3F . 1.39 ?
C2F H2F . 0.95 ?
C3F C4F . 1.39 ?
C3F H3F . 0.95 ?
C4F C5F . 1.39 ?
C4F H4F . 0.95 ?
C5F C6F . 1.39 ?
C5F H5F . 0.95 ?
C6F H6F . 0.95 ?
C1G C2G . 1.39 ?
C1G C6G . 1.39 ?
C2G C3G . 1.39 ?
C2G H2G . 0.95 ?
C3G C4G . 1.39 ?
C3G H3G . 0.95 ?
C4G C5G . 1.39 ?
C4G H4G . 0.95 ?
C5G C6G . 1.39 ?
C5G H5G . 0.95 ?
C6G O6G . 1.333(16) ?
O6G C7G . 1.46(2) ?
C7G H7GA . 0.98 ?
C7G H7GB . 0.98 ?
C7G H7GC . 0.98 ?
C1H C2H . 1.39 ?
C1H C6H . 1.39 ?
C2H C3H . 1.39 ?
C2H H2H . 0.95 ?
C3H C4H . 1.39 ?
C3H H3H . 0.95 ?
C4H C5H . 1.39 ?
C4H H4H . 0.95 ?
C5H C6H . 1.39 ?
C5H H5H . 0.95 ?
C6H H6H . 0.95 ?
C1I C2I . 1.39 ?
C1I C6I . 1.39 ?
C2I C3I . 1.39 ?
C2I H2I . 0.95 ?
C3I C4I . 1.39 ?
C3I H3I . 0.95 ?
C4I C5I . 1.39 ?
C4I H4I . 0.95 ?
C5I C6I . 1.39 ?
C5I H5I . 0.95 ?
C6I O6I . 1.34(2) ?
O6I C7I . 1.44(2) ?
C7I H7IA . 0.98 ?
C7I H7IB . 0.98 ?
C7I H7IC . 0.98 ?
C1J C2J . 1.39 ?
C1J C6J . 1.39 ?
C2J C3J . 1.39 ?
C2J H2J . 0.95 ?
C3J C4J . 1.39 ?
C3J H3J . 0.95 ?
C4J C5J . 1.39 ?
C4J H4J . 0.95 ?
C5J C6J . 1.39 ?
C5J H5J . 0.95 ?
C6J H6J . 0.95 ?
C1K C2K . 1.39 ?
C1K C6K . 1.39 ?
C2K C3K . 1.39 ?
C2K H2K . 0.95 ?
C3K C4K . 1.39 ?
C3K H3K . 0.95 ?
C4K C5K . 1.39 ?
C4K H4K . 0.95 ?
C5K C6K . 1.39 ?
C5K H5K . 0.95 ?
C6K O6K . 1.37(2) ?
O6K C7K . 1.45(2) ?
C7K H7KA . 0.98 ?
C7K H7KB . 0.98 ?
C7K H7KC . 0.98 ?
C1L C2L . 1.39 ?
C1L C6L . 1.39 ?
C2L C3L . 1.39 ?
C2L H2L . 0.95 ?
C3L C4L . 1.39 ?
C3L H3L . 0.95 ?
C4L C5L . 1.39 ?
C4L H4L . 0.95 ?
C5L C6L . 1.39 ?
C5L H5L . 0.95 ?
C6L H6L . 0.95 ?
C1M C2M . 1.39 ?
C1M C6M . 1.39 ?
C2M C3M . 1.39 ?
C2M H2M . 0.95 ?
C3M C4M . 1.39 ?
C3M H3M . 0.95 ?
C4M C5M . 1.39 ?
C4M H4M . 0.95 ?
C5M C6M . 1.39 ?
C5M H5M . 0.95 ?
C6M O6M . 1.349(19) ?
O6M C7M . 1.45(2) ?
C7M H7MA . 0.98 ?
C7M H7MB . 0.98 ?
C7M H7MC . 0.98 ?
C1N C2N . 1.39 ?
C1N C6N . 1.39 ?
C2N C3N . 1.39 ?
C2N H2N . 0.95 ?
C3N C4N . 1.39 ?
C3N H3N . 0.95 ?
C4N C5N . 1.39 ?
C4N H4N . 0.95 ?
C5N C6N . 1.39 ?
C5N H5N . 0.95 ?
C6N H6N . 0.95 ?
C1O C2O . 1.39 ?
C1O C6O . 1.39 ?
C2O C3O . 1.39 ?
C2O H2O . 0.95 ?
C3O C4O . 1.39 ?
C3O H3O . 0.95 ?
C4O C5O . 1.39 ?
C4O H4O . 0.95 ?
C5O C6O . 1.39 ?
C5O H5O . 0.95 ?
C6O O6O . 1.33(2) ?
O6O C7O . 1.45(2) ?
C7O H7OA . 0.98 ?
C7O H7OB . 0.98 ?
C7O H7OC . 0.98 ?
C1P C2P . 1.39 ?
C1P C6P . 1.39 ?
C2P C3P . 1.39 ?
C2P H2P . 0.95 ?
C3P C4P . 1.39 ?
C3P H3P . 0.95 ?
C4P C5P . 1.39 ?
C4P H4P . 0.95 ?
C5P C6P . 1.39 ?
C5P H5P . 0.95 ?
C6P H6P . 0.95 ?
C1Q C2Q . 1.39 ?
C1Q C6Q . 1.39 ?
C2Q C3Q . 1.39 ?
C2Q H2Q . 0.95 ?
C3Q C4Q . 1.39 ?
C3Q H3Q . 0.95 ?
C4Q C5Q . 1.39 ?
C4Q H4Q . 0.95 ?
C5Q C6Q . 1.39 ?
C5Q H5Q . 0.95 ?
C6Q O6Q . 1.333(19) ?
O6Q C7Q . 1.43(2) ?
C7Q H7QA . 0.98 ?
C7Q H7QB . 0.98 ?
C7Q H7QC . 0.98 ?
C1R C2R . 1.39 ?
C1R C6R . 1.39 ?
C2R C3R . 1.39 ?
C2R H2R . 0.95 ?
C3R C4R . 1.39 ?
C3R H3R . 0.95 ?
C4R C5R . 1.39 ?
C4R H4R . 0.95 ?
C5R C6R . 1.39 ?
C5R H5R . 0.95 ?
C6R H6R . 0.95 ?
C1S C2S . 1.39 ?
C1S C6S . 1.39 ?
C2S C3S . 1.39 ?
C2S H2S . 0.95 ?
C3S C4S . 1.39 ?
C3S H3S . 0.95 ?
C4S C5S . 1.39 ?
C4S H4S . 0.95 ?
C5S C6S . 1.39 ?
C5S H5S . 0.95 ?
C6S O6S . 1.343(19) ?
O6S C7S . 1.43(2) ?
C7S H7SA . 0.98 ?
C7S H7SB . 0.98 ?
C7S H7SC . 0.98 ?
C1T C2T . 1.39 ?
C1T C6T . 1.39 ?
C2T C3T . 1.39 ?
C2T H2T . 0.95 ?
C3T C4T . 1.39 ?
C3T H3T . 0.95 ?
C4T C5T . 1.39 ?
C4T H4T . 0.95 ?
C5T C6T . 1.39 ?
C5T H5T . 0.95 ?
C6T H6T . 0.95 ?
P1A F2A . 1.70(2) ?
P1A F5A . 1.71(2) ?
P1A F1A . 1.71(2) ?
P1A F6A . 1.72(2) ?
P1A F3A . 1.73(2) ?
P1A F4A . 1.73(2) ?
P1B F4B . 1.574(18) ?
P1B F5B . 1.58(2) ?
P1B F6B . 1.59(2) ?
P1B F3B . 1.586(19) ?
P1B F1B . 1.591(19) ?
P1B F2B . 1.596(18) ?
P1C F5C . 1.64(3) ?
P1C F4C . 1.65(3) ?
P1C F3C . 1.65(3) ?
P1C F2C . 1.65(3) ?
P1C F1C . 1.65(3) ?
P1C F6C . 1.67(3) ?

loop_
_geom_angle_atom_site_label_1
_geom_angle_atom_site_label_2
_geom_angle_atom_site_label_3
_geom_angle_site_symmetry_1
_geom_angle_site_symmetry_3
_geom_angle
_geom_angle_publ_flag
P1 Au1 Au12 . . 161.8(2) ?
P1 Au1 Au6 . . 104.4(2) ?
Au12 Au1 Au6 . . 59.37(4) ?
P1 Au1 Au7 . . 123.8(2) ?
Au12 Au1 Au7 . . 58.30(4) ?
Au6 Au1 Au7 . . 61.88(4) ?
P1 Au1 Au2 . . 139.8(2) ?
Au12 Au1 Au2 . . 58.22(4) ?
Au6 Au1 Au2 . . 109.03(5) ?
Au7 Au1 Au2 . . 58.80(4) ?
P1 Au1 Au5 . . 107.8(2) ?
Au12 Au1 Au5 . . 58.30(4) ?
Au6 Au1 Au5 . . 60.40(4) ?
Au7 Au1 Au5 . . 108.85(5) ?
Au2 Au1 Au5 . . 107.81(5) ?
P1 Au1 Au11 . . 129.7(2) ?
Au12 Au1 Au11 . . 56.26(4) ?
Au6 Au1 Au11 . . 107.22(5) ?
Au7 Au1 Au11 . . 105.47(5) ?
Au2 Au1 Au11 . . 58.98(4) ?
Au5 Au1 Au11 . . 59.32(4) ?
P2 Au2 Au12 . . 162.8(2) ?
P2 Au2 Au7 . . 105.7(2) ?
Au12 Au2 Au7 . . 58.84(4) ?
P2 Au2 Au11 . . 129.79(19) ?
Au12 Au2 Au11 . . 56.90(4) ?
Au7 Au2 Au11 . . 108.32(5) ?
P2 Au2 Au1 . . 109.1(2) ?
Au12 Au2 Au1 . . 58.06(4) ?
Au7 Au2 Au1 . . 60.44(4) ?
Au11 Au2 Au1 . . 60.96(4) ?
P2 Au2 Au8 . . 122.81(18) ?
Au12 Au2 Au8 . . 58.60(4) ?
Au7 Au2 Au8 . . 60.51(4) ?
Au11 Au2 Au8 . . 105.92(5) ?
Au1 Au2 Au8 . . 108.37(5) ?
P2 Au2 Au3 . . 138.3(2) ?
Au12 Au2 Au3 . . 58.55(4) ?
Au7 Au2 Au3 . . 107.70(5) ?
Au11 Au2 Au3 . . 59.45(4) ?
Au1 Au2 Au3 . . 108.80(5) ?
Au8 Au2 Au3 . . 58.29(4) ?
P3 Au3 Au12 . . 162.8(2) ?
P3 Au3 Au8 . . 105.3(2) ?
Au12 Au3 Au8 . . 59.07(4) ?
P3 Au3 Au11 . . 130.0(3) ?
Au12 Au3 Au11 . . 56.53(4) ?
Au8 Au3 Au11 . . 107.52(5) ?
P3 Au3 Au9 . . 123.4(3) ?
Au12 Au3 Au9 . . 57.79(4) ?
Au8 Au3 Au9 . . 60.94(4) ?
Au11 Au3 Au9 . . 105.29(5) ?
P3 Au3 Au4 . . 139.0(2) ?
Au12 Au3 Au4 . . 57.89(4) ?
Au8 Au3 Au4 . . 108.03(5) ?
Au11 Au3 Au4 . . 59.17(4) ?
Au9 Au3 Au4 . . 58.32(4) ?
P3 Au3 Au2 . . 109.8(2) ?
Au12 Au3 Au2 . . 57.56(4) ?
Au8 Au3 Au2 . . 60.49(4) ?
Au11 Au3 Au2 . . 59.27(4) ?
Au9 Au3 Au2 . . 107.65(5) ?
Au4 Au3 Au2 . . 107.10(5) ?
P4 Au4 Au12 . . 163.6(4) ?
P4 Au4 Au9 . . 104.9(4) ?
Au12 Au4 Au9 . . 58.72(4) ?
P4 Au4 Au11 . . 134.6(4) ?
Au12 Au4 Au11 . . 56.98(4) ?
Au9 Au4 Au11 . . 107.28(5) ?
P4 Au4 Au10 . . 116.4(4) ?
Au12 Au4 Au10 . . 59.00(4) ?
Au9 Au4 Au10 . . 61.43(4) ?
Au11 Au4 Au10 . . 106.91(5) ?
P4 Au4 Au3 . . 113.9(4) ?
Au12 Au4 Au3 . . 58.67(4) ?
Au9 Au4 Au3 . . 60.24(4) ?
Au11 Au4 Au3 . . 59.77(4) ?
Au10 Au4 Au3 . . 109.49(5) ?
P4 Au4 Au5 . . 135.5(4) ?
Au12 Au4 Au5 . . 57.91(4) ?
Au9 Au4 Au5 . . 107.78(5) ?
Au11 Au4 Au5 . . 59.85(4) ?
Au10 Au4 Au5 . . 58.62(4) ?
Au3 Au4 Au5 . . 108.31(5) ?
P5 Au5 Au12 . . 163.8(2) ?
P5 Au5 Au10 . . 105.6(2) ?
Au12 Au5 Au10 . . 59.56(4) ?
P5 Au5 Au11 . . 129.5(2) ?
Au12 Au5 Au11 . . 56.64(4) ?
Au10 Au5 Au11 . . 107.31(5) ?
P5 Au5 Au6 . . 122.2(2) ?
Au12 Au5 Au6 . . 58.65(4) ?
Au10 Au5 Au6 . . 61.11(4) ?
Au11 Au5 Au6 . . 107.00(5) ?
P5 Au5 Au1 . . 137.9(2) ?
Au12 Au5 Au1 . . 57.94(4) ?
Au10 Au5 Au1 . . 108.36(5) ?
Au11 Au5 Au1 . . 60.71(4) ?
Au6 Au5 Au1 . . 58.73(4) ?
P5 Au5 Au4 . . 110.3(2) ?
Au12 Au5 Au4 . . 57.93(4) ?
Au10 Au5 Au4 . . 60.12(4) ?
Au11 Au5 Au4 . . 58.84(4) ?
Au6 Au5 Au4 . . 108.18(5) ?
Au1 Au5 Au4 . . 107.96(5) ?
P6 Au6 Au12 . . 161.9(2) ?
P6 Au6 Au1 . . 105.3(2) ?
Au12 Au6 Au1 . . 58.57(4) ?
P6 Au6 Au13 . . 129.3(2) ?
Au12 Au6 Au13 . . 56.64(4) ?
Au1 Au6 Au13 . . 106.97(5) ?
P6 Au6 Au5 . . 123.8(2) ?
Au12 Au6 Au5 . . 58.23(4) ?
Au1 Au6 Au5 . . 60.88(4) ?
Au13 Au6 Au5 . . 105.98(5) ?
P6 Au6 Au10 . . 139.3(2) ?
Au12 Au6 Au10 . . 58.58(4) ?
Au1 Au6 Au10 . . 108.19(5) ?
Au13 Au6 Au10 . . 59.84(4) ?
Au5 Au6 Au10 . . 58.76(4) ?
P6 Au6 Au7 . . 108.7(2) ?
Au12 Au6 Au7 . . 57.38(4) ?
Au1 Au6 Au7 . . 59.88(4) ?
Au13 Au6 Au7 . . 59.22(4) ?
Au5 Au6 Au7 . . 107.67(5) ?
Au10 Au6 Au7 . . 107.73(5) ?
P7 Au7 Au12 . . 162.6(3) ?
P7 Au7 Au2 . . 104.8(3) ?
Au12 Au7 Au2 . . 58.89(4) ?
P7 Au7 Au13 . . 131.3(2) ?
Au12 Au7 Au13 . . 56.83(4) ?
Au2 Au7 Au13 . . 107.96(5) ?
P7 Au7 Au1 . . 121.6(2) ?
Au12 Au7 Au1 . . 58.18(4) ?
Au2 Au7 Au1 . . 60.76(4) ?
Au13 Au7 Au1 . . 105.64(5) ?
P7 Au7 Au8 . . 109.4(3) ?
Au12 Au7 Au8 . . 58.72(4) ?
Au2 Au7 Au8 . . 60.81(4) ?
Au13 Au7 Au8 . . 60.47(4) ?
Au1 Au7 Au8 . . 108.86(5) ?
P7 Au7 Au6 . . 138.6(3) ?
Au12 Au7 Au6 . . 58.02(4) ?
Au2 Au7 Au6 . . 107.69(5) ?
Au13 Au7 Au6 . . 59.19(4) ?
Au1 Au7 Au6 . . 58.24(4) ?
Au8 Au7 Au6 . . 108.50(5) ?
P8 Au8 Au12 . . 160.9(3) ?
P8 Au8 Au3 . . 104.0(3) ?
Au12 Au8 Au3 . . 59.37(4) ?
P8 Au8 Au7 . . 141.0(3) ?
Au12 Au8 Au7 . . 57.97(4) ?
Au3 Au8 Au7 . . 108.60(5) ?
P8 Au8 Au9 . . 107.3(2) ?
Au12 Au8 Au9 . . 57.61(4) ?
Au3 Au8 Au9 . . 60.16(4) ?
Au7 Au8 Au9 . . 107.23(5) ?
P8 Au8 Au2 . . 124.8(2) ?
Au12 Au8 Au2 . . 57.90(4) ?
Au3 Au8 Au2 . . 61.22(4) ?
Au7 Au8 Au2 . . 58.68(4) ?
Au9 Au8 Au2 . . 107.61(5) ?
P8 Au8 Au13 . . 129.0(2) ?
Au12 Au8 Au13 . . 56.26(4) ?
Au3 Au8 Au13 . . 107.11(5) ?
Au7 Au8 Au13 . . 59.47(4) ?
Au9 Au8 Au13 . . 58.86(4) ?
Au2 Au8 Au13 . . 105.53(5) ?
P9 Au9 Au12 . . 164.7(3) ?
P9 Au9 Au4 . . 106.0(3) ?
Au12 Au9 Au4 . . 59.48(4) ?
P9 Au9 Au13 . . 130.3(3) ?
Au12 Au9 Au13 . . 57.28(4) ?
Au4 Au9 Au13 . . 108.23(5) ?
P9 Au9 Au3 . . 120.2(3) ?
Au12 Au9 Au3 . . 59.32(4) ?
Au4 Au9 Au3 . . 61.44(4) ?
Au13 Au9 Au3 . . 107.60(5) ?
P9 Au9 Au8 . . 135.6(3) ?
Au12 Au9 Au8 . . 58.84(4) ?
Au4 Au9 Au8 . . 108.90(5) ?
Au13 Au9 Au8 . . 60.73(5) ?
Au3 Au9 Au8 . . 58.90(4) ?
P9 Au9 Au10 . . 111.1(3) ?
Au12 Au9 Au10 . . 58.92(4) ?
Au4 Au9 Au10 . . 60.55(4) ?
Au13 Au9 Au10 . . 60.10(4) ?
Au3 Au9 Au10 . . 109.73(5) ?
Au8 Au9 Au10 . . 109.63(5) ?
P10 Au10 Au12 . . 161.8(2) ?
P10 Au10 Au5 . . 104.9(2) ?
Au12 Au10 Au5 . . 58.53(4) ?
P10 Au10 Au13 . . 130.7(2) ?
Au12 Au10 Au13 . . 56.31(4) ?
Au5 Au10 Au13 . . 106.71(5) ?
P10 Au10 Au4 . . 123.1(2) ?
Au12 Au10 Au4 . . 58.02(4) ?
Au5 Au10 Au4 . . 61.26(4) ?
Au13 Au10 Au4 . . 105.19(5) ?
P10 Au10 Au6 . . 108.7(2) ?
Au12 Au10 Au6 . . 58.00(4) ?
Au5 Au10 Au6 . . 60.13(4) ?
Au13 Au10 Au6 . . 59.39(4) ?
Au4 Au10 Au6 . . 108.31(5) ?
P10 Au10 Au9 . . 140.5(2) ?
Au12 Au10 Au9 . . 57.22(4) ?
Au5 Au10 Au9 . . 107.16(5) ?
Au13 Au10 Au9 . . 58.82(4) ?
Au4 Au10 Au9 . . 58.02(4) ?
Au6 Au10 Au9 . . 106.91(5) ?
Cl1 Au11 Au12 . . 178.7(3) ?
Cl1 Au11 Au4 . . 119.4(3) ?
Au12 Au11 Au4 . . 59.64(4) ?
Cl1 Au11 Au2 . . 121.0(2) ?
Au12 Au11 Au2 . . 59.32(4) ?
Au4 Au11 Au2 . . 110.20(5) ?
Cl1 Au11 Au3 . . 118.9(3) ?
Au12 Au11 Au3 . . 59.96(4) ?
Au4 Au11 Au3 . . 61.06(4) ?
Au2 Au11 Au3 . . 61.27(4) ?
Cl1 Au11 Au5 . . 121.3(2) ?
Au12 Au11 Au5 . . 59.23(4) ?
Au4 Au11 Au5 . . 61.31(4) ?
Au2 Au11 Au5 . . 109.21(5) ?
Au3 Au11 Au5 . . 110.51(5) ?
Cl1 Au11 Au1 . . 122.9(3) ?
Au12 Au11 Au1 . . 58.45(4) ?
Au4 Au11 Au1 . . 109.32(5) ?
Au2 Au11 Au1 . . 60.06(4) ?
Au3 Au11 Au1 . . 109.53(5) ?
Au5 Au11 Au1 . . 59.96(4) ?
Au11 Au12 Au13 . . 178.77(6) ?
Au11 Au12 Au9 . . 115.22(6) ?
Au13 Au12 Au9 . . 63.60(5) ?
Au11 Au12 Au1 . . 65.30(4) ?
Au13 Au12 Au1 . . 115.87(5) ?
Au9 Au12 Au1 . . 178.93(6) ?
Au11 Au12 Au7 . . 117.10(5) ?
Au13 Au12 Au7 . . 64.05(4) ?
Au9 Au12 Au7 . . 116.64(5) ?
Au1 Au12 Au7 . . 63.51(4) ?
Au11 Au12 Au2 . . 63.78(4) ?
Au13 Au12 Au2 . . 116.93(5) ?
Au9 Au12 Au2 . . 117.33(5) ?
Au1 Au12 Au2 . . 63.72(4) ?
Au7 Au12 Au2 . . 62.27(4) ?
Au11 Au12 Au5 . . 64.13(4) ?
Au13 Au12 Au5 . . 115.89(5) ?
Au9 Au12 Au5 . . 115.52(5) ?
Au1 Au12 Au5 . . 63.75(4) ?
Au7 Au12 Au5 . . 117.84(5) ?
Au2 Au12 Au5 . . 116.87(5) ?
Au11 Au12 Au4 . . 63.38(4) ?
Au13 Au12 Au4 . . 115.46(5) ?
Au9 Au12 Au4 . . 61.81(5) ?
Au1 Au12 Au4 . . 118.07(5) ?
Au7 Au12 Au4 . . 177.99(6) ?
Au2 Au12 Au4 . . 117.01(5) ?
Au5 Au12 Au4 . . 64.16(4) ?
Au11 Au12 Au6 . . 116.98(5) ?
Au13 Au12 Au6 . . 63.76(4) ?
Au9 Au12 Au6 . . 116.97(5) ?
Au1 Au12 Au6 . . 62.06(4) ?
Au7 Au12 Au6 . . 64.60(4) ?
Au2 Au12 Au6 . . 115.87(5) ?
Au5 Au12 Au6 . . 63.12(4) ?
Au4 Au12 Au6 . . 117.09(5) ?
Au11 Au12 Au8 . . 115.49(5) ?
Au13 Au12 Au8 . . 64.46(4) ?
Au9 Au12 Au8 . . 63.55(4) ?
Au1 Au12 Au8 . . 117.19(5) ?
Au7 Au12 Au8 . . 63.31(4) ?
Au2 Au12 Au8 . . 63.50(4) ?
Au5 Au12 Au8 . . 178.85(6) ?
Au4 Au12 Au8 . . 114.69(6) ?
Au6 Au12 Au8 . . 117.82(5) ?
Au11 Au12 Au3 . . 63.51(4) ?
Au13 Au12 Au3 . . 115.76(6) ?
Au9 Au12 Au3 . . 62.89(4) ?
Au1 Au12 Au3 . . 118.09(5) ?
Au7 Au12 Au3 . . 114.86(5) ?
Au2 Au12 Au3 . . 63.90(4) ?
Au5 Au12 Au3 . . 117.51(5) ?
Au4 Au12 Au3 . . 63.44(4) ?
Au6 Au12 Au3 . . 179.37(6) ?
Au8 Au12 Au3 . . 61.55(5) ?
Au11 Au12 Au10 . . 115.46(5) ?
Au13 Au12 Au10 . . 63.85(4) ?
Au9 Au12 Au10 . . 63.86(4) ?
Au1 Au12 Au10 . . 115.09(5) ?
Au7 Au12 Au10 . . 117.79(5) ?
Au2 Au12 Au10 . . 178.73(6) ?
Au5 Au12 Au10 . . 61.91(4) ?
Au4 Au12 Au10 . . 62.98(4) ?
Au6 Au12 Au10 . . 63.42(4) ?
Au8 Au12 Au10 . . 117.73(5) ?
Au3 Au12 Au10 . . 116.83(5) ?
Cl2 Au13 Au12 . . 179.5(3) ?
Cl2 Au13 Au9 . . 121.1(3) ?
Au12 Au13 Au9 . . 59.12(4) ?
Cl2 Au13 Au6 . . 120.0(3) ?
Au12 Au13 Au6 . . 59.60(4) ?
Au9 Au13 Au6 . . 109.83(5) ?
Cl2 Au13 Au7 . . 121.0(3) ?
Au12 Au13 Au7 . . 59.13(4) ?
Au9 Au13 Au7 . . 108.95(5) ?
Au6 Au13 Au7 . . 61.59(4) ?
Cl2 Au13 Au10 . . 119.8(2) ?
Au12 Au13 Au10 . . 59.84(4) ?
Au9 Au13 Au10 . . 61.08(4) ?
Au6 Au13 Au10 . . 60.77(4) ?
Au7 Au13 Au10 . . 110.37(5) ?
Cl2 Au13 Au8 . . 121.2(3) ?
Au12 Au13 Au8 . . 59.28(4) ?
Au9 Au13 Au8 . . 60.41(4) ?
Au6 Au13 Au8 . . 110.09(5) ?
Au7 Au13 Au8 . . 60.06(4) ?
Au10 Au13 Au8 . . 110.16(5) ?
C1B P1 C1A . . 105.4(11) ?
C1B P1 C1V . . 106.2(13) ?
C1A P1 C1V . . 105.3(12) ?
C1B P1 Au1 . . 118.0(7) ?
C1A P1 Au1 . . 111.2(7) ?
C1V P1 Au1 . . 109.9(11) ?
C1D P2 C1C . . 107.0(11) ?
C1D P2 C1W . . 106.9(13) ?
C1C P2 C1W . . 106.4(11) ?
C1D P2 Au2 . . 117.3(8) ?
C1C P2 Au2 . . 112.4(7) ?
C1W P2 Au2 . . 106.1(10) ?
C1F P3 C1X . . 107.3(15) ?
C1F P3 C1E . . 104.3(14) ?
C1X P3 C1E . . 108.5(13) ?
C1F P3 Au3 . . 119.6(10) ?
C1X P3 Au3 . . 105.0(11) ?
C1E P3 Au3 . . 111.6(9) ?
C1Y P4 C1H . . 123.(2) ?
C1Y P4 C1G . . 96.2(19) ?
C1H P4 C1G . . 108.6(19) ?
C1Y P4 Au4 . . 108.5(18) ?
C1H P4 Au4 . . 113.1(14) ?
C1G P4 Au4 . . 104.9(9) ?
C1Z P5 C1J . . 103.9(14) ?
C1Z P5 C1I . . 108.4(12) ?
C1J P5 C1I . . 103.3(12) ?
C1Z P5 Au5 . . 108.5(11) ?
C1J P5 Au5 . . 120.0(10) ?
C1I P5 Au5 . . 111.9(8) ?
C1L P6 C1K . . 104.7(12) ?
C1L P6 C2V . . 108.3(14) ?
C1K P6 C2V . . 108.1(13) ?
C1L P6 Au6 . . 120.2(9) ?
C1K P6 Au6 . . 110.7(9) ?
C2V P6 Au6 . . 104.3(11) ?
C1N P7 C2W . . 102.3(16) ?
C1N P7 C1M . . 107.7(13) ?
C2W P7 C1M . . 107.5(11) ?
C1N P7 Au7 . . 119.3(11) ?
C2W P7 Au7 . . 107.8(10) ?
C1M P7 Au7 . . 111.3(7) ?
C2X P8 C1P . . 109.3(14) ?
C2X P8 C1O . . 111.1(13) ?
C1P P8 C1O . . 102.6(13) ?
C2X P8 Au8 . . 106.5(9) ?
C1P P8 Au8 . . 116.3(9) ?
C1O P8 Au8 . . 111.1(10) ?
C1R P9 C1Q . . 104.5(15) ?
C1R P9 C2Y . . 115.(2) ?
C1Q P9 C2Y . . 98.1(17) ?
C1R P9 Au9 . . 119.0(12) ?
C1Q P9 Au9 . . 110.5(9) ?
C2Y P9 Au9 . . 107.4(16) ?
C1T P10 C1S . . 105.3(11) ?
C1T P10 C2Z . . 106.6(13) ?
C1S P10 C2Z . . 105.4(12) ?
C1T P10 Au10 . . 121.4(9) ?
C1S P10 Au10 . . 111.2(7) ?
C2Z P10 Au10 . . 105.9(9) ?
C2V C1V P1 . . 108.3(19) ?
C2V C1V H1VA . . 110.0 ?
P1 C1V H1VA . . 110.0 ?
C2V C1V H1VB . . 110.0 ?
P1 C1V H1VB . . 110.0 ?
H1VA C1V H1VB . . 108.4 ?
C1V C2V P6 . . 116.1(19) ?
C1V C2V H2VA . . 108.3 ?
P6 C2V H2VA . . 108.3 ?
C1V C2V H2VB . . 108.3 ?
P6 C2V H2VB . . 108.3 ?
H2VA C2V H2VB . . 107.4 ?
C2W C1W P2 . . 111.8(18) ?
C2W C1W H1WA . . 109.3 ?
P2 C1W H1WA . . 109.3 ?
C2W C1W H1WB . . 109.3 ?
P2 C1W H1WB . . 109.3 ?
H1WA C1W H1WB . . 107.9 ?
C1W C2W P7 . . 114.1(18) ?
C1W C2W H2WA . . 108.7 ?
P7 C2W H2WA . . 108.7 ?
C1W C2W H2WB . . 108.7 ?
P7 C2W H2WB . . 108.7 ?
H2WA C2W H2WB . . 107.6 ?
C2X C1X P3 . . 109.8(18) ?
C2X C1X H1XA . . 109.7 ?
P3 C1X H1XA . . 109.7 ?
C2X C1X H1XB . . 109.7 ?
P3 C1X H1XB . . 109.7 ?
H1XA C1X H1XB . . 108.2 ?
C1X C2X P8 . . 109.1(18) ?
C1X C2X H2XA . . 109.9 ?
P8 C2X H2XA . . 109.9 ?
C1X C2X H2XB . . 109.9 ?
P8 C2X H2XB . . 109.9 ?
H2XA C2X H2XB . . 108.3 ?
C2Y C1Y P4 . . 110.(3) ?
C2Y C1Y H1YA . . 109.7 ?
P4 C1Y H1YA . . 109.7 ?
C2Y C1Y H1YB . . 109.7 ?
P4 C1Y H1YB . . 109.7 ?
H1YA C1Y H1YB . . 108.2 ?
C1Y C2Y P9 . . 117.(3) ?
C1Y C2Y H2YA . . 108.1 ?
P9 C2Y H2YA . . 108.1 ?
C1Y C2Y H2YB . . 108.1 ?
P9 C2Y H2YB . . 108.1 ?
H2YA C2Y H2YB . . 107.3 ?
C2Z C1Z P5 . . 111.9(17) ?
C2Z C1Z H1ZA . . 109.2 ?
P5 C1Z H1ZA . . 109.2 ?
C2Z C1Z H1ZB . . 109.2 ?
P5 C1Z H1ZB . . 109.2 ?
H1ZA C1Z H1ZB . . 107.9 ?
C1Z C2Z P10 . . 115.4(19) ?
C1Z C2Z H2ZA . . 108.4 ?
P10 C2Z H2ZA . . 108.4 ?
C1Z C2Z H2ZB . . 108.4 ?
P10 C2Z H2ZB . . 108.4 ?
H2ZA C2Z H2ZB . . 107.5 ?
C2A C1A C6A . . 120.0 ?
C2A C1A P1 . . 113.9(12) ?
C6A C1A P1 . . 126.1(12) ?
C3A C2A C1A . . 120.0 ?
C3A C2A H2A . . 120.0 ?
C1A C2A H2A . . 120.0 ?
C2A C3A C4A . . 120.0 ?
C2A C3A H3A . . 120.0 ?
C4A C3A H3A . . 120.0 ?
C5A C4A C3A . . 120.0 ?
C5A C4A H4A . . 120.0 ?
C3A C4A H4A . . 120.0 ?
C4A C5A C6A . . 120.0 ?
C4A C5A H5A . . 120.0 ?
C6A C5A H5A . . 120.0 ?
O6A C6A C5A . . 124.3(15) ?
O6A C6A C1A . . 115.7(15) ?
C5A C6A C1A . . 120.0 ?
C6A O6A C7A . . 118.6(19) ?
O6A C7A H7AA . . 109.5 ?
O6A C7A H7AB . . 109.5 ?
H7AA C7A H7AB . . 109.5 ?
O6A C7A H7AC . . 109.5 ?
H7AA C7A H7AC . . 109.5 ?
H7AB C7A H7AC . . 109.5 ?
C2B C1B C6B . . 120.0 ?
C2B C1B P1 . . 117.1(12) ?
C6B C1B P1 . . 122.9(12) ?
C1B C2B C3B . . 120.0 ?
C1B C2B H2B . . 120.0 ?
C3B C2B H2B . . 120.0 ?
C4B C3B C2B . . 120.0 ?
C4B C3B H3B . . 120.0 ?
C2B C3B H3B . . 120.0 ?
C5B C4B C3B . . 120.0 ?
C5B C4B H4B . . 120.0 ?
C3B C4B H4B . . 120.0 ?
C4B C5B C6B . . 120.0 ?
C4B C5B H5B . . 120.0 ?
C6B C5B H5B . . 120.0 ?
C5B C6B C1B . . 120.0 ?
C5B C6B H6B . . 120.0 ?
C1B C6B H6B . . 120.0 ?
C2C C1C C6C . . 120.0 ?
C2C C1C P2 . . 116.8(11) ?
C6C C1C P2 . . 123.2(11) ?
C1C C2C C3C . . 120.0 ?
C1C C2C H2C . . 120.0 ?
C3C C2C H2C . . 120.0 ?
C2C C3C C4C . . 120.0 ?
C2C C3C H3C . . 120.0 ?
C4C C3C H3C . . 120.0 ?
C5C C4C C3C . . 120.0 ?
C5C C4C H4C . . 120.0 ?
C3C C4C H4C . . 120.0 ?
C4C C5C C6C . . 120.0 ?
C4C C5C H5C . . 120.0 ?
C6C C5C H5C . . 120.0 ?
O6C C6C C5C . . 123.7(16) ?
O6C C6C C1C . . 116.3(16) ?
C5C C6C C1C . . 120.0 ?
C6C O6C C7C . . 116.(2) ?
O6C C7C H7CA . . 109.5 ?
O6C C7C H7CB . . 109.5 ?
H7CA C7C H7CB . . 109.5 ?
O6C C7C H7CC . . 109.5 ?
H7CA C7C H7CC . . 109.5 ?
H7CB C7C H7CC . . 109.5 ?
C2D C1D C6D . . 120.0 ?
C2D C1D P2 . . 115.1(14) ?
C6D C1D P2 . . 124.8(14) ?
C1D C2D C3D . . 120.0 ?
C1D C2D H2D . . 120.0 ?
C3D C2D H2D . . 120.0 ?
C2D C3D C4D . . 120.0 ?
C2D C3D H3D . . 120.0 ?
C4D C3D H3D . . 120.0 ?
C5D C4D C3D . . 120.0 ?
C5D C4D H4D . . 120.0 ?
C3D C4D H4D . . 120.0 ?
C4D C5D C6D . . 120.0 ?
C4D C5D H5D . . 120.0 ?
C6D C5D H5D . . 120.0 ?
C5D C6D C1D . . 120.0 ?
C5D C6D H6D . . 120.0 ?
C1D C6D H6D . . 120.0 ?
C2E C1E C6E . . 120.0 ?
C2E C1E P3 . . 115.5(16) ?
C6E C1E P3 . . 124.5(16) ?
C3E C2E C1E . . 120.0 ?
C3E C2E H2E . . 120.0 ?
C1E C2E H2E . . 120.0 ?
C4E C3E C2E . . 120.0 ?
C4E C3E H3E . . 120.0 ?
C2E C3E H3E . . 120.0 ?
C3E C4E C5E . . 120.0 ?
C3E C4E H4E . . 120.0 ?
C5E C4E H4E . . 120.0 ?
C4E C5E C6E . . 120.0 ?
C4E C5E H5E . . 120.0 ?
C6E C5E H5E . . 120.0 ?
O6E C6E C5E . . 125.(2) ?
O6E C6E C1E . . 114.(2) ?
C5E C6E C1E . . 120.0 ?
C6E O6E C7E . . 118.(2) ?
O6E C7E H7EA . . 109.5 ?
O6E C7E H7EB . . 109.5 ?
H7EA C7E H7EB . . 109.5 ?
O6E C7E H7EC . . 109.5 ?
H7EA C7E H7EC . . 109.5 ?
H7EB C7E H7EC . . 109.5 ?
C2F C1F C6F . . 120.0 ?
C2F C1F P3 . . 117.5(16) ?
C6F C1F P3 . . 122.5(16) ?
C1F C2F C3F . . 120.0 ?
C1F C2F H2F . . 120.0 ?
C3F C2F H2F . . 120.0 ?
C4F C3F C2F . . 120.0 ?
C4F C3F H3F . . 120.0 ?
C2F C3F H3F . . 120.0 ?
C3F C4F C5F . . 120.0 ?
C3F C4F H4F . . 120.0 ?
C5F C4F H4F . . 120.0 ?
C6F C5F C4F . . 120.0 ?
C6F C5F H5F . . 120.0 ?
C4F C5F H5F . . 120.0 ?
C5F C6F C1F . . 120.0 ?
C5F C6F H6F . . 120.0 ?
C1F C6F H6F . . 120.0 ?
C2G C1G C6G . . 120.0 ?
C2G C1G P4 . . 120.5(11) ?
C6G C1G P4 . . 119.4(11) ?
C1G C2G C3G . . 120.0 ?
C1G C2G H2G . . 120.0 ?
C3G C2G H2G . . 120.0 ?
C4G C3G C2G . . 120.0 ?
C4G C3G H3G . . 120.0 ?
C2G C3G H3G . . 120.0 ?
C5G C4G C3G . . 120.0 ?
C5G C4G H4G . . 120.0 ?
C3G C4G H4G . . 120.0 ?
C4G C5G C6G . . 120.0 ?
C4G C5G H5G . . 120.0 ?
C6G C5G H5G . . 120.0 ?
O6G C6G C5G . . 120.7(13) ?
O6G C6G C1G . . 119.0(13) ?
C5G C6G C1G . . 120.0 ?
C6G O6G C7G . . 115.(2) ?
O6G C7G H7GA . . 109.5 ?
O6G C7G H7GB . . 109.5 ?
H7GA C7G H7GB . . 109.5 ?
O6G C7G H7GC . . 109.5 ?
H7GA C7G H7GC . . 109.5 ?
H7GB C7G H7GC . . 109.5 ?
C2H C1H C6H . . 120.0 ?
C2H C1H P4 . . 106.(3) ?
C6H C1H P4 . . 134.(3) ?
C1H C2H C3H . . 120.0 ?
C1H C2H H2H . . 120.0 ?
C3H C2H H2H . . 120.0 ?
C4H C3H C2H . . 120.0 ?
C4H C3H H3H . . 120.0 ?
C2H C3H H3H . . 120.0 ?
C3H C4H C5H . . 120.0 ?
C3H C4H H4H . . 120.0 ?
C5H C4H H4H . . 120.0 ?
C4H C5H C6H . . 120.0 ?
C4H C5H H5H . . 120.0 ?
C6H C5H H5H . . 120.0 ?
C5H C6H C1H . . 120.0 ?
C5H C6H H6H . . 120.0 ?
C1H C6H H6H . . 120.0 ?
C2I C1I C6I . . 120.0 ?
C2I C1I P5 . . 118.0(14) ?
C6I C1I P5 . . 122.0(14) ?
C1I C2I C3I . . 120.0 ?
C1I C2I H2I . . 120.0 ?
C3I C2I H2I . . 120.0 ?
C4I C3I C2I . . 120.0 ?
C4I C3I H3I . . 120.0 ?
C2I C3I H3I . . 120.0 ?
C5I C4I C3I . . 120.0 ?
C5I C4I H4I . . 120.0 ?
C3I C4I H4I . . 120.0 ?
C4I C5I C6I . . 120.0 ?
C4I C5I H5I . . 120.0 ?
C6I C5I H5I . . 120.0 ?
O6I C6I C5I . . 125.3(19) ?
O6I C6I C1I . . 114.5(19) ?
C5I C6I C1I . . 120.0 ?
C6I O6I C7I . . 119.(2) ?
O6I C7I H7IA . . 109.5 ?
O6I C7I H7IB . . 109.5 ?
H7IA C7I H7IB . . 109.5 ?
O6I C7I H7IC . . 109.5 ?
H7IA C7I H7IC . . 109.5 ?
H7IB C7I H7IC . . 109.5 ?
C2J C1J C6J . . 120.0 ?
C2J C1J P5 . . 113.6(17) ?
C6J C1J P5 . . 125.9(17) ?
C1J C2J C3J . . 120.0 ?
C1J C2J H2J . . 120.0 ?
C3J C2J H2J . . 120.0 ?
C4J C3J C2J . . 120.0 ?
C4J C3J H3J . . 120.0 ?
C2J C3J H3J . . 120.0 ?
C3J C4J C5J . . 120.0 ?
C3J C4J H4J . . 120.0 ?
C5J C4J H4J . . 120.0 ?
C6J C5J C4J . . 120.0 ?
C6J C5J H5J . . 120.0 ?
C4J C5J H5J . . 120.0 ?
C5J C6J C1J . . 120.0 ?
C5J C6J H6J . . 120.0 ?
C1J C6J H6J . . 120.0 ?
C2K C1K C6K . . 120.0 ?
C2K C1K P6 . . 117.9(14) ?
C6K C1K P6 . . 121.8(14) ?
C3K C2K C1K . . 120.0 ?
C3K C2K H2K . . 120.0 ?
C1K C2K H2K . . 120.0 ?
C2K C3K C4K . . 120.0 ?
C2K C3K H3K . . 120.0 ?
C4K C3K H3K . . 120.0 ?
C3K C4K C5K . . 120.0 ?
C3K C4K H4K . . 120.0 ?
C5K C4K H4K . . 120.0 ?
C6K C5K C4K . . 120.0 ?
C6K C5K H5K . . 120.0 ?
C4K C5K H5K . . 120.0 ?
O6K C6K C5K . . 125.3(19) ?
O6K C6K C1K . . 114.0(19) ?
C5K C6K C1K . . 120.0 ?
C6K O6K C7K . . 116.(2) ?
O6K C7K H7KA . . 109.5 ?
O6K C7K H7KB . . 109.5 ?
H7KA C7K H7KB . . 109.5 ?
O6K C7K H7KC . . 109.5 ?
H7KA C7K H7KC . . 109.5 ?
H7KB C7K H7KC . . 109.5 ?
C2L C1L C6L . . 120.0 ?
C2L C1L P6 . . 118.3(15) ?
C6L C1L P6 . . 121.7(15) ?
C1L C2L C3L . . 120.0 ?
C1L C2L H2L . . 120.0 ?
C3L C2L H2L . . 120.0 ?
C4L C3L C2L . . 120.0 ?
C4L C3L H3L . . 120.0 ?
C2L C3L H3L . . 120.0 ?
C3L C4L C5L . . 120.0 ?
C3L C4L H4L . . 120.0 ?
C5L C4L H4L . . 120.0 ?
C6L C5L C4L . . 120.0 ?
C6L C5L H5L . . 120.0 ?
C4L C5L H5L . . 120.0 ?
C5L C6L C1L . . 120.0 ?
C5L C6L H6L . . 120.0 ?
C1L C6L H6L . . 120.0 ?
C2M C1M C6M . . 120.0 ?
C2M C1M P7 . . 118.5(11) ?
C6M C1M P7 . . 120.9(12) ?
C1M C2M C3M . . 120.0 ?
C1M C2M H2M . . 120.0 ?
C3M C2M H2M . . 120.0 ?
C4M C3M C2M . . 120.0 ?
C4M C3M H3M . . 120.0 ?
C2M C3M H3M . . 120.0 ?
C3M C4M C5M . . 120.0 ?
C3M C4M H4M . . 120.0 ?
C5M C4M H4M . . 120.0 ?
C4M C5M C6M . . 120.0 ?
C4M C5M H5M . . 120.0 ?
C6M C5M H5M . . 120.0 ?
O6M C6M C5M . . 122.9(16) ?
O6M C6M C1M . . 117.1(16) ?
C5M C6M C1M . . 120.0 ?
C6M O6M C7M . . 117.(2) ?
O6M C7M H7MA . . 109.5 ?
O6M C7M H7MB . . 109.5 ?
H7MA C7M H7MB . . 109.5 ?
O6M C7M H7MC . . 109.5 ?
H7MA C7M H7MC . . 109.5 ?
H7MB C7M H7MC . . 109.5 ?
C2N C1N C6N . . 120.0 ?
C2N C1N P7 . . 116.(2) ?
C6N C1N P7 . . 124.(2) ?
C3N C2N C1N . . 120.0 ?
C3N C2N H2N . . 120.0 ?
C1N C2N H2N . . 120.0 ?
C2N C3N C4N . . 120.0 ?
C2N C3N H3N . . 120.0 ?
C4N C3N H3N . . 120.0 ?
C5N C4N C3N . . 120.0 ?
C5N C4N H4N . . 120.0 ?
C3N C4N H4N . . 120.0 ?
C4N C5N C6N . . 120.0 ?
C4N C5N H5N . . 120.0 ?
C6N C5N H5N . . 120.0 ?
C5N C6N C1N . . 120.0 ?
C5N C6N H6N . . 120.0 ?
C1N C6N H6N . . 120.0 ?
C2O C1O C6O . . 120.0 ?
C2O C1O P8 . . 117.5(16) ?
C6O C1O P8 . . 122.4(16) ?
C3O C2O C1O . . 120.0 ?
C3O C2O H2O . . 120.0 ?
C1O C2O H2O . . 120.0 ?
C2O C3O C4O . . 120.0 ?
C2O C3O H3O . . 120.0 ?
C4O C3O H3O . . 120.0 ?
C3O C4O C5O . . 120.0 ?
C3O C4O H4O . . 120.0 ?
C5O C4O H4O . . 120.0 ?
C6O C5O C4O . . 120.0 ?
C6O C5O H5O . . 120.0 ?
C4O C5O H5O . . 120.0 ?
O6O C6O C5O . . 122.(2) ?
O6O C6O C1O . . 118.(2) ?
C5O C6O C1O . . 120.0 ?
C6O O6O C7O . . 119.(2) ?
O6O C7O H7OA . . 109.5 ?
O6O C7O H7OB . . 109.5 ?
H7OA C7O H7OB . . 109.5 ?
O6O C7O H7OC . . 109.5 ?
H7OA C7O H7OC . . 109.5 ?
H7OB C7O H7OC . . 109.5 ?
C2P C1P C6P . . 120.0 ?
C2P C1P P8 . . 120.3(15) ?
C6P C1P P8 . . 119.7(15) ?
C3P C2P C1P . . 120.0 ?
C3P C2P H2P . . 120.0 ?
C1P C2P H2P . . 120.0 ?
C2P C3P C4P . . 120.0 ?
C2P C3P H3P . . 120.0 ?
C4P C3P H3P . . 120.0 ?
C3P C4P C5P . . 120.0 ?
C3P C4P H4P . . 120.0 ?
C5P C4P H4P . . 120.0 ?
C4P C5P C6P . . 120.0 ?
C4P C5P H5P . . 120.0 ?
C6P C5P H5P . . 120.0 ?
C5P C6P C1P . . 120.0 ?
C5P C6P H6P . . 120.0 ?
C1P C6P H6P . . 120.0 ?
C2Q C1Q C6Q . . 120.0 ?
C2Q C1Q P9 . . 119.3(13) ?
C6Q C1Q P9 . . 120.7(13) ?
C3Q C2Q C1Q . . 120.0 ?
C3Q C2Q H2Q . . 120.0 ?
C1Q C2Q H2Q . . 120.0 ?
C2Q C3Q C4Q . . 120.0 ?
C2Q C3Q H3Q . . 120.0 ?
C4Q C3Q H3Q . . 120.0 ?
C3Q C4Q C5Q . . 120.0 ?
C3Q C4Q H4Q . . 120.0 ?
C5Q C4Q H4Q . . 120.0 ?
C6Q C5Q C4Q . . 120.0 ?
C6Q C5Q H5Q . . 120.0 ?
C4Q C5Q H5Q . . 120.0 ?
O6Q C6Q C5Q . . 121.0(18) ?
O6Q C6Q C1Q . . 119.0(18) ?
C5Q C6Q C1Q . . 120.0 ?
C6Q O6Q C7Q . . 119.(2) ?
O6Q C7Q H7QA . . 109.5 ?
O6Q C7Q H7QB . . 109.5 ?
H7QA C7Q H7QB . . 109.5 ?
O6Q C7Q H7QC . . 109.5 ?
H7QA C7Q H7QC . . 109.5 ?
H7QB C7Q H7QC . . 109.5 ?
C2R C1R C6R . . 120.0 ?
C2R C1R P9 . . 113.(2) ?
C6R C1R P9 . . 127.(2) ?
C3R C2R C1R . . 120.0 ?
C3R C2R H2R . . 120.0 ?
C1R C2R H2R . . 120.0 ?
C2R C3R C4R . . 120.0 ?
C2R C3R H3R . . 120.0 ?
C4R C3R H3R . . 120.0 ?
C5R C4R C3R . . 120.0 ?
C5R C4R H4R . . 120.0 ?
C3R C4R H4R . . 120.0 ?
C6R C5R C4R . . 120.0 ?
C6R C5R H5R . . 120.0 ?
C4R C5R H5R . . 120.0 ?
C5R C6R C1R . . 120.0 ?
C5R C6R H6R . . 120.0 ?
C1R C6R H6R . . 120.0 ?
C2S C1S C6S . . 120.0 ?
C2S C1S P10 . . 118.3(12) ?
C6S C1S P10 . . 121.7(12) ?
C1S C2S C3S . . 120.0 ?
C1S C2S H2S . . 120.0 ?
C3S C2S H2S . . 120.0 ?
C4S C3S C2S . . 120.0 ?
C4S C3S H3S . . 120.0 ?
C2S C3S H3S . . 120.0 ?
C5S C4S C3S . . 120.0 ?
C5S C4S H4S . . 120.0 ?
C3S C4S H4S . . 120.0 ?
C4S C5S C6S . . 120.0 ?
C4S C5S H5S . . 120.0 ?
C6S C5S H5S . . 120.0 ?
O6S C6S C5S . . 124.0(16) ?
O6S C6S C1S . . 115.9(16) ?
C5S C6S C1S . . 120.0 ?
C6S O6S C7S . . 119.(2) ?
O6S C7S H7SA . . 109.5 ?
O6S C7S H7SB . . 109.5 ?
H7SA C7S H7SB . . 109.5 ?
O6S C7S H7SC . . 109.5 ?
H7SA C7S H7SC . . 109.5 ?
H7SB C7S H7SC . . 109.5 ?
C2T C1T C6T . . 120.0 ?
C2T C1T P10 . . 115.5(13) ?
C6T C1T P10 . . 124.2(13) ?
C3T C2T C1T . . 120.0 ?
C3T C2T H2T . . 120.0 ?
C1T C2T H2T . . 120.0 ?
C4T C3T C2T . . 120.0 ?
C4T C3T H3T . . 120.0 ?
C2T C3T H3T . . 120.0 ?
C5T C4T C3T . . 120.0 ?
C5T C4T H4T . . 120.0 ?
C3T C4T H4T . . 120.0 ?
C4T C5T C6T . . 120.0 ?
C4T C5T H5T . . 120.0 ?
C6T C5T H5T . . 120.0 ?
C5T C6T C1T . . 120.0 ?
C5T C6T H6T . . 120.0 ?
C1T C6T H6T . . 120.0 ?
F2A P1A F5A . . 91.1(10) ?
F2A P1A F1A . . 90.5(10) ?
F5A P1A F1A . . 90.8(10) ?
F2A P1A F6A . . 90.3(10) ?
F5A P1A F6A . . 178.4(13) ?
F1A P1A F6A . . 89.9(10) ?
F2A P1A F3A . . 90.4(10) ?
F5A P1A F3A . . 89.8(10) ?
F1A P1A F3A . . 178.9(13) ?
F6A P1A F3A . . 89.5(10) ?
F2A P1A F4A . . 179.0(13) ?
F5A P1A F4A . . 89.5(10) ?
F1A P1A F4A . . 90.3(10) ?
F6A P1A F4A . . 89.1(10) ?
F3A P1A F4A . . 88.8(10) ?
F4B P1B F5B . . 90.5(10) ?
F4B P1B F6B . . 90.3(10) ?
F5B P1B F6B . . 179.1(13) ?
F4B P1B F3B . . 90.5(10) ?
F5B P1B F3B . . 90.0(10) ?
F6B P1B F3B . . 90.1(10) ?
F4B P1B F1B . . 90.0(10) ?
F5B P1B F1B . . 90.2(10) ?
F6B P1B F1B . . 89.8(10) ?
F3B P1B F1B . . 179.4(13) ?
F4B P1B F2B . . 179.5(13) ?
F5B P1B F2B . . 89.6(10) ?
F6B P1B F2B . . 89.5(10) ?
F3B P1B F2B . . 90.0(9) ?
F1B P1B F2B . . 89.5(10) ?
F5C P1C F4C . . 90.1(11) ?
F5C P1C F3C . . 90.7(11) ?
F4C P1C F3C . . 90.1(11) ?
F5C P1C F2C . . 91.0(11) ?
F4C P1C F2C . . 178.9(14) ?
F3C P1C F2C . . 90.1(11) ?
F5C P1C F1C . . 90.4(11) ?
F4C P1C F1C . . 89.9(11) ?
F3C P1C F1C . . 178.9(14) ?
F2C P1C F1C . . 89.9(11) ?
F5C P1C F6C . . 179.7(16) ?
F4C P1C F6C . . 89.7(11) ?
F3C P1C F6C . . 89.6(11) ?
F2C P1C F6C . . 89.2(11) ?
F1C P1C F6C . . 89.3(11) ?

_shelx_res_file                  
;

TITL 20170125_Au13RR_0m_a.res in P2(1)2(1)2(1)
    20170125_au13rr_0m_a_sq.res
    created by SHELXL-2016/6 at 18:15:12 on 31-May-2018
CELL  0.71073  18.9024  30.4135  31.2121   90.000   90.000   90.000
ZERR    4.000   0.0020   0.0032   0.0033    0.000    0.000    0.000
LATT -1
SYMM 1/2-X, -Y, 1/2+Z
SYMM -X, 1/2+Y, 1/2-Z
SYMM 1/2+X, 1/2-Y, -Z
SFAC C  H  Au Cl F  O  P
UNIT 560 560 52 8 72 40 52
LIST 6 ! automatically inserted. Change 6 to 4 for CHECKCIF!!
L.S. 20
BOND $H
FMAP 2
ACTA 50
PLAN 50
SADI O6A C7A O6C C7C O6E C7E O6G C7G O6I C7I O6K C7K O6M C7M O6O C7O =
     O6Q C7Q O6S C7S
SADI O6A C6A O6C C6C O6E C6E O6G C6G O6I C6I O6K C6K O6M C6M O6O C6O =
     O6Q C6Q O6S C6S
SADI C6A C7A C6C C7C C6E C7E C6G C7G C6I C7I C6K C7K C6M C7M C6O C7O =
     C6Q C7Q C6S C7S
SADI P1 C1A P2 C1C P3 C1E P4 C1G P5 C1I P6 C1K P7 C1M P8 C1O P9 C1Q P10 C1S
SADI C1V C2V C1W C2W C1X C2X C1Y C2Y C1Z C2Z
SADI P1 C1V P2 C1W P3 C1X P4 C1Y P5 C1Z P6 C2V P7 C2W P8 C2X P9 C2Y P10 C2Z
SADI P1A F1A P1A F2A P1A F3A P1A F4A P1A F5A P1A F6A
SADI F1A F2A F1A F6A F1A F4A F1A F5A F3A F2A F3A F6A F3A F4A F3A F5A =
     F2A F6A F6A F4A F4A F5A F5A F2A
SADI P1B F1B P1B F2B P1B F3B P1B F4B P1B F5B P1B F6B
SADI F1B F2B F1B F6B F1B F4B F1B F5B F3B F2B F3B F6B F3B F4B F3B F5B =
     F2B F6B F6B F4B F4B F5B F5B F2B
SADI P1C F1C P1C F2C P1C F3C P1C F4C P1C F5C P1C F6C
SADI F1C F2C F1C F6C F1C F4C F1C F5C F3C F2C F3C F6C F3C F4C F3C F5C =
     F2C F6C F6C F4C F4C F5C F5C F2C
DFIX 2.80 P4 C2G P4 C6G
DFIX 2.36 O6G C1G O6G C5G
FLAT C1I C5I C6I O6I
FLAT C1G C5G C6G O6G
ISOR 0.02
SIMU 0.02
TWIN   -1 0 0 0 -1 0 0 0 -1
SIZE 0.63 0.45 0.40
TEMP -183
ABIN
WGHT    0.037200  573.695923
BASF   0.11135
FVAR       0.04161
AU1   3    0.467722    0.359264    0.790868    11.00000    0.03698    0.02923 =
         0.04139   -0.00251    0.00964    0.00127
AU2   3    0.326307    0.369041    0.754713    11.00000    0.03679    0.02534 =
         0.04498    0.00021    0.00875    0.00116
AU3   3    0.338037    0.411317    0.670211    11.00000    0.03763    0.04938 =
         0.04335    0.00643   -0.00092   -0.00989
AU4   3    0.488732    0.426029    0.654108    11.00000    0.04154    0.05153 =
         0.04034   -0.00337    0.00449   -0.01203
AU5   3    0.568952    0.393125    0.728326    11.00000    0.03571    0.03614 =
         0.04152   -0.00705    0.00814   -0.00232
AU6   3    0.528341    0.444452    0.802958    11.00000    0.04518    0.03376 =
         0.04103   -0.00751    0.00248   -0.00411
AU7   3    0.374983    0.430487    0.817454    11.00000    0.04527    0.03198 =
         0.04426   -0.00803    0.01175    0.00499
AU8   3    0.298176    0.462715    0.742892    11.00000    0.04179    0.02897 =
         0.06024    0.00525    0.00547    0.00384
AU9   3    0.402712    0.496581    0.682657    11.00000    0.05154    0.03349 =
         0.05865    0.01409   -0.00056   -0.00682
AU10  3    0.545234    0.485670    0.718539    11.00000    0.04181    0.03663 =
         0.04688   -0.00207    0.00429   -0.01009
AU11  3    0.442671    0.348376    0.698418    11.00000    0.03907    0.03710 =
         0.04751   -0.01380    0.00650   -0.00377
AU12  3    0.433974    0.427682    0.736472    11.00000    0.03623    0.02630 =
         0.03845   -0.00283    0.00458   -0.00320
AU13  3    0.425491    0.507868    0.772895    11.00000    0.05397    0.02354 =
         0.05972   -0.00670    0.00874    0.00019
P1    7    0.528297    0.315014    0.837633    11.00000    0.04252    0.04916 =
         0.04694    0.01094    0.01127    0.00081
P2    7    0.249879    0.322871    0.790306    11.00000    0.03834    0.03264 =
         0.05429    0.00971    0.01541    0.00668
P3    7    0.234994    0.400772    0.632014    11.00000    0.04136    0.08046 =
         0.04847    0.00750   -0.00355   -0.01808
P4    7    0.514700    0.442401    0.583980    11.00000    0.11337    0.13704 =
         0.05083    0.01619    0.01764    0.01737
P5    7    0.684765    0.381923    0.709984    11.00000    0.05249    0.04957 =
         0.05452   -0.01011    0.01196   -0.00230
P6    7    0.585835    0.440945    0.867845    11.00000    0.05706    0.06534 =
         0.03622   -0.00140    0.00387   -0.00900
P7    7    0.298444    0.422811    0.873687    11.00000    0.05801    0.05063 =
         0.05957   -0.00776    0.02022    0.01682
P8    7    0.190222    0.492078    0.723882    11.00000    0.04520    0.04487 =
         0.09529    0.02760    0.00363    0.01587
P9    7    0.402603    0.547190    0.628323    11.00000    0.09195    0.04466 =
         0.06660    0.02908   -0.00500   -0.02072
P10   7    0.657618    0.516272    0.714330    11.00000    0.06519    0.04965 =
         0.04257   -0.00355    0.00010   -0.02473
CL1   4    0.449277    0.280276    0.663899    11.00000    0.06223    0.05684 =
         0.09518   -0.04628    0.01609   -0.01312
CL2   4    0.419133    0.577407    0.804594    11.00000    0.07303    0.03764 =
         0.09312   -0.02019    0.02309   -0.00305
C1V   1    0.599287    0.346511    0.863588    11.00000    0.05738    0.05403 =
         0.04806    0.00879   -0.01091   -0.01513
AFIX  23
H1VA  2    0.625694    0.327444    0.883716    11.00000   -1.20000
H1VB  2    0.632767    0.357694    0.841766    11.00000   -1.20000
AFIX   0
C2V   1    0.565181    0.385584    0.888231    11.00000    0.06079    0.05326 =
         0.03905    0.00481    0.01050   -0.00946
AFIX  23
H2VA  2    0.580474    0.383971    0.918526    11.00000   -1.20000
H2VB  2    0.513181    0.381729    0.887741    11.00000   -1.20000
AFIX   0
C1W   1    0.258164    0.336523    0.847709    11.00000    0.04852    0.03240 =
         0.05387    0.00230    0.01610   -0.00453
AFIX  23
H1WA  2    0.231569    0.314667    0.864829    11.00000   -1.20000
H1WB  2    0.308544    0.334782    0.856212    11.00000   -1.20000
AFIX   0
C2W   1    0.229658    0.383155    0.857673    11.00000    0.04093    0.02673 =
         0.06151   -0.00078    0.01262    0.00232
AFIX  23
H2WA  2    0.194293    0.380974    0.880972    11.00000   -1.20000
H2WB  2    0.205127    0.394565    0.831948    11.00000   -1.20000
AFIX   0
C1X   1    0.165089    0.424765    0.665389    11.00000    0.04193    0.07507 =
         0.06463    0.01124   -0.00552    0.00611
AFIX  23
H1XA  2    0.118219    0.417734    0.653003    11.00000   -1.20000
H1XB  2    0.167272    0.412056    0.694560    11.00000   -1.20000
AFIX   0
C2X   1    0.174715    0.476124    0.667883    11.00000    0.03965    0.04626 =
         0.06832    0.03096    0.00921    0.02710
AFIX  23
H2XA  2    0.131745    0.490942    0.656912    11.00000   -1.20000
H2XB  2    0.215360    0.485244    0.649961    11.00000   -1.20000
AFIX   0
C1Y   1    0.452226    0.483948    0.565256    11.00000    0.13115    0.13047 =
         0.10004    0.01765    0.00843   -0.01129
AFIX  23
H1YA  2    0.456794    0.487572    0.533856    11.00000   -1.20000
H1YB  2    0.403267    0.474399    0.571607    11.00000   -1.20000
AFIX   0
C2Y   1    0.467532    0.528660    0.588028    11.00000    0.13277    0.10087 =
         0.08859    0.02218    0.01068   -0.02418
AFIX  23
H2YA  2    0.471273    0.551708    0.565745    11.00000   -1.20000
H2YB  2    0.514276    0.526479    0.602176    11.00000   -1.20000
AFIX   0
C1Z   1    0.721123    0.433674    0.689622    11.00000    0.05125    0.04019 =
         0.06374    0.02239   -0.00088   -0.01487
AFIX  23
H1ZA  2    0.770378    0.428777    0.679952    11.00000   -1.20000
H1ZB  2    0.693072    0.443378    0.664561    11.00000   -1.20000
AFIX   0
C2Z   1    0.720298    0.470483    0.724297    11.00000    0.04066    0.04503 =
         0.05635   -0.00285   -0.00728   -0.02699
AFIX  23
H2ZA  2    0.768581    0.482860    0.726661    11.00000   -1.20000
H2ZB  2    0.708495    0.456954    0.752247    11.00000   -1.20000
AFIX  66
C1A   1    0.572558    0.270544    0.809625    11.00000    0.03694    0.05610 =
         0.06482    0.00407    0.01411    0.00771
C2A   1    0.552535    0.266340    0.766970    11.00000    0.07238    0.06462 =
         0.07659    0.00479    0.01901    0.01169
AFIX  43
H2A   2    0.516834    0.284903    0.755490    11.00000   -1.20000
AFIX  65
C3A   1    0.584747    0.234975    0.741111    11.00000    0.09996    0.07702 =
         0.09538    0.00824    0.00633    0.01229
AFIX  43
H3A   2    0.571062    0.232102    0.711958    11.00000   -1.20000
AFIX  65
C4A   1    0.636982    0.207815    0.757907    11.00000    0.08041    0.06631 =
         0.08613    0.00133   -0.00092    0.04486
AFIX  43
H4A   2    0.658998    0.186379    0.740234    11.00000   -1.20000
AFIX  65
C5A   1    0.657006    0.212018    0.800562    11.00000    0.08196    0.07169 =
         0.08704    0.00370    0.00477    0.01428
AFIX  43
H5A   2    0.692706    0.193455    0.812041    11.00000   -1.20000
AFIX  65
C6A   1    0.624794    0.243383    0.826421    11.00000    0.02828    0.05249 =
         0.06699    0.01354    0.02125    0.01124
AFIX   0
O6A   6    0.640597    0.249872    0.867682    11.00000    0.03837    0.05677 =
         0.07118    0.01458    0.00493    0.02103
C7A   1    0.686829    0.219199    0.888592    11.00000    0.05707    0.08561 =
         0.10439    0.01373   -0.02099    0.04060
AFIX 137
H7AA  2    0.685202    0.190930    0.873555    11.00000   -1.50000
H7AB  2    0.671539    0.215122    0.918329    11.00000   -1.50000
H7AC  2    0.735316    0.230601    0.888170    11.00000   -1.50000
AFIX  66

C1B   1    0.478906    0.288893    0.880531    11.00000    0.06220    0.03688 =
         0.05650    0.01028    0.00550    0.01613
C2B   1    0.412316    0.272487    0.870462    11.00000    0.04978    0.03593 =
         0.05777    0.01619    0.00228    0.00612
AFIX  43
H2B   2    0.394854    0.274751    0.842006    11.00000   -1.20000
AFIX  65
C3B   1    0.371275    0.252769    0.902026    11.00000    0.05598    0.04473 =
         0.06724    0.01927   -0.00685   -0.00811
AFIX  43
H3B   2    0.325764    0.241556    0.895144    11.00000   -1.20000
AFIX  65
C4B   1    0.396823    0.249456    0.943661    11.00000    0.07626    0.05666 =
         0.06683    0.01396    0.01490    0.00782
AFIX  43
H4B   2    0.368773    0.235980    0.965234    11.00000   -1.20000
AFIX  65
C5B   1    0.463413    0.265862    0.953731    11.00000    0.07049    0.05263 =
         0.06263    0.01076    0.01254    0.02669
AFIX  43
H5B   2    0.480874    0.263598    0.982187    11.00000   -1.20000
AFIX  65
C6B   1    0.504455    0.285580    0.922167    11.00000    0.05730    0.05169 =
         0.06450    0.02982   -0.00210    0.01223
AFIX  43
H6B   2    0.549966    0.296793    0.929050    11.00000   -1.20000
AFIX  66

C1C   1    0.274742    0.265270    0.785034    11.00000    0.05216    0.03146 =
         0.06637    0.01285    0.00177   -0.00502
C2C   1    0.327011    0.255414    0.755218    11.00000    0.08157    0.02404 =
         0.06876   -0.00317    0.02129    0.00371
AFIX  43
H2C   2    0.347383    0.278192    0.738438    11.00000   -1.20000
AFIX  65
C3C   1    0.349473    0.212232    0.749954    11.00000    0.07134    0.04238 =
         0.07348   -0.00083    0.00037    0.01853
AFIX  43
H3C   2    0.385197    0.205496    0.729576    11.00000   -1.20000
AFIX  65
C4C   1    0.319666    0.178905    0.774507    11.00000    0.08706    0.04316 =
         0.07193    0.00422   -0.01928   -0.00175
AFIX  43
H4C   2    0.335018    0.149392    0.770909    11.00000   -1.20000
AFIX  65
C5C   1    0.267396    0.188760    0.804323    11.00000    0.08710    0.05013 =
         0.07074    0.00981   -0.01044   -0.00548
AFIX  43
H5C   2    0.247025    0.165982    0.821103    11.00000   -1.20000
AFIX  65
C6C   1    0.244934    0.231942    0.809587    11.00000    0.06915    0.04525 =
         0.07846    0.02173   -0.00055    0.01092
AFIX   0
O6C   6    0.193717    0.244029    0.836918    11.00000    0.09930    0.07767 =
         0.09419    0.02090    0.01390    0.00899
C7C   1    0.160519    0.208933    0.861158    11.00000    0.10084    0.06387 =
         0.10038    0.05816    0.00171   -0.00417
AFIX 137
H7CA  2    0.125176    0.221420    0.880643    11.00000   -1.50000
H7CB  2    0.196548    0.193269    0.877794    11.00000   -1.50000
H7CC  2    0.137411    0.188409    0.841409    11.00000   -1.50000
AFIX  66

C1D   1    0.157253    0.326759    0.777084    11.00000    0.05028    0.04545 =
         0.07861    0.00609    0.01080   -0.01191
C2D   1    0.142481    0.331213    0.733675    11.00000    0.06215    0.04607 =
         0.08593    0.00921    0.00697   -0.01526
AFIX  43
H2D   2    0.179836    0.330454    0.713326    11.00000   -1.20000
AFIX  65
C3D   1    0.073053    0.336778    0.720038    11.00000    0.06380    0.06825 =
         0.08312    0.00908    0.00005    0.00698
AFIX  43
H3D   2    0.062958    0.339822    0.690369    11.00000   -1.20000
AFIX  65
C4D   1    0.018396    0.337889    0.749811    11.00000    0.06742    0.06684 =
         0.09229    0.00282    0.01043    0.01783
AFIX  43
H4D   2   -0.029055    0.341693    0.740490    11.00000   -1.20000
AFIX  65
C5D   1    0.033167    0.333435    0.793221    11.00000    0.05749    0.07435 =
         0.09266    0.00110    0.01007    0.01098
AFIX  43
H5D   2   -0.004189    0.334195    0.813569    11.00000   -1.20000
AFIX  65
C6D   1    0.102595    0.327870    0.806858    11.00000    0.05050    0.06960 =
         0.08178    0.01707    0.00044    0.00046
AFIX  43
H6D   2    0.112690    0.324826    0.836526    11.00000   -1.20000
AFIX  66

C1E   1    0.215642    0.341562    0.624327    11.00000    0.05423    0.08960 =
         0.07008    0.00456   -0.00549   -0.01875
C2E   1    0.270133    0.312972    0.635196    11.00000    0.08343    0.10099 =
         0.08761   -0.01501   -0.01414   -0.02659
AFIX  43
H2E   2    0.314045    0.324290    0.645074    11.00000   -1.20000
AFIX  65
C3E   1    0.260374    0.267823    0.631613    11.00000    0.10613    0.10262 =
         0.10810   -0.01372   -0.00607   -0.02649
AFIX  43
H3E   2    0.297616    0.248283    0.639042    11.00000   -1.20000
AFIX  65
C4E   1    0.196123    0.251263    0.617162    11.00000    0.09984    0.10461 =
         0.11972   -0.02214   -0.00627   -0.01863
AFIX  43
H4E   2    0.189454    0.220405    0.614713    11.00000   -1.20000
AFIX  65
C5E   1    0.141632    0.279853    0.606293    11.00000    0.09091    0.10683 =
         0.10709   -0.01839    0.00077   -0.02239
AFIX  43
H5E   2    0.097720    0.268535    0.596416    11.00000   -1.20000
AFIX  65
C6E   1    0.151390    0.325002    0.609875    11.00000    0.07604    0.09884 =
         0.08887   -0.00829   -0.00751   -0.02393
AFIX   0
O6E   6    0.103692    0.355551    0.599913    11.00000    0.06936    0.12282 =
         0.09562   -0.01554   -0.01047   -0.01872
C7E   1    0.039026    0.341137    0.579611    11.00000    0.04537    0.14474 =
         0.11497   -0.04250   -0.02816   -0.01683
AFIX 137
H7EA  2    0.005212    0.365548    0.578793    11.00000   -1.50000
H7EB  2    0.018732    0.316677    0.595942    11.00000   -1.50000
H7EC  2    0.049276    0.331410    0.550328    11.00000   -1.50000
AFIX  66

C1F   1    0.226238    0.424468    0.578535    11.00000    0.06474    0.09004 =
         0.05768    0.00954    0.00572   -0.00773
C2F   1    0.283383    0.420234    0.550812    11.00000    0.06604    0.09468 =
         0.07676    0.01233    0.00119   -0.01178
AFIX  43
H2F   2    0.325319    0.405930    0.560145    11.00000   -1.20000
AFIX  65
C3F   1    0.279168    0.436928    0.509434    11.00000    0.07600    0.11205 =
         0.08663    0.02165    0.00846   -0.00333
AFIX  43
H3F   2    0.318224    0.434034    0.490487    11.00000   -1.20000
AFIX  65
C4F   1    0.217807    0.457857    0.495779    11.00000    0.08496    0.12332 =
         0.08897    0.02576   -0.00510   -0.00651
AFIX  43
H4F   2    0.214927    0.469267    0.467499    11.00000   -1.20000
AFIX  65
C5F   1    0.160662    0.462092    0.523501    11.00000    0.08719    0.12929 =
         0.08900    0.01579   -0.00664    0.00791
AFIX  43
H5F   2    0.118725    0.476397    0.514168    11.00000   -1.20000
AFIX  65
C6F   1    0.164876    0.445398    0.564879    11.00000    0.06997    0.11541 =
         0.07185    0.02012    0.00455   -0.00118
AFIX  43
H6F   2    0.125820    0.448292    0.583826    11.00000   -1.20000
AFIX  66

C1G   1    0.477167    0.396177    0.552607    11.00000    0.11857    0.14791 =
         0.09931   -0.00684    0.00629    0.01739
C2G   1    0.455339    0.357870    0.572985    11.00000    0.13994    0.16265 =
         0.13776   -0.02449   -0.00364   -0.00061
AFIX  43
H2G   2    0.456677    0.355957    0.603354    11.00000   -1.20000
AFIX  65
C3G   1    0.431552    0.322363    0.548929    11.00000    0.15764    0.17643 =
         0.15316   -0.02273   -0.00317   -0.00829
AFIX  43
H3G   2    0.416633    0.296183    0.562857    11.00000   -1.20000
AFIX  65
C4G   1    0.429594    0.325162    0.504495    11.00000    0.15052    0.17137 =
         0.14795   -0.02002   -0.00458   -0.00739
AFIX  43
H4G   2    0.413337    0.300895    0.488054    11.00000   -1.20000
AFIX  65
C5G   1    0.451422    0.363468    0.484116    11.00000    0.14107    0.15688 =
         0.13899   -0.01174   -0.00467   -0.00273
AFIX  43
H5G   2    0.450083    0.365381    0.453747    11.00000   -1.20000
AFIX  65
C6G   1    0.475208    0.398976    0.508171    11.00000    0.13539    0.15597 =
         0.12995   -0.00678   -0.00082    0.00989
AFIX   0
O6G   6    0.502054    0.434454    0.489077    11.00000    0.13520    0.16785 =
         0.11697    0.00562    0.01752    0.02678
C7G   1    0.517159    0.429166    0.443363    11.00000    0.18111    0.19233 =
         0.15052   -0.01507   -0.00081    0.03912
AFIX  33
H7GA  2    0.536619    0.456646    0.431964    11.00000   -1.50000
H7GB  2    0.551596    0.405423    0.439405    11.00000   -1.50000
H7GC  2    0.473374    0.421888    0.428118    11.00000   -1.50000
AFIX  66

C1H   1    0.610201    0.445406    0.573372    11.00000    0.10640    0.12422 =
         0.10529    0.01245    0.01816   -0.01936
C2H   1    0.633991    0.402167    0.574106    11.00000    0.11976    0.14433 =
         0.13608    0.01967    0.00345   -0.00195
AFIX  43
H2H   2    0.602189    0.379022    0.580952    11.00000   -1.20000
AFIX  65
C3H   1    0.704311    0.392791    0.564824    11.00000    0.13120    0.14465 =
         0.15094    0.02025    0.01053    0.00043
AFIX  43
H3H   2    0.720570    0.363239    0.565326    11.00000   -1.20000
AFIX  65
C4H   1    0.750844    0.426655    0.554808    11.00000    0.13396    0.14018 =
         0.15886    0.00882    0.01410   -0.00904
AFIX  43
H4H   2    0.798905    0.420247    0.548465    11.00000   -1.20000
AFIX  65
C5H   1    0.727055    0.469894    0.554074    11.00000    0.12688    0.14346 =
         0.16549    0.00216    0.03580   -0.01590
AFIX  43
H5H   2    0.758858    0.493038    0.547229    11.00000   -1.20000
AFIX  65
C6H   1    0.656734    0.479270    0.563355    11.00000    0.12066    0.13818 =
         0.15059   -0.00516    0.02138   -0.00853
AFIX  43
H6H   2    0.640476    0.508822    0.562853    11.00000   -1.20000
AFIX  66

C1I   1    0.694112    0.339905    0.668254    11.00000    0.06242    0.06243 =
         0.05810   -0.01751    0.00893    0.00506
C2I   1    0.633104    0.319441    0.653405    11.00000    0.05966    0.05062 =
         0.06013   -0.01893    0.00964    0.00623
AFIX  43
H2I   2    0.588507    0.326621    0.665570    11.00000   -1.20000
AFIX  65
C3I   1    0.637347    0.288470    0.620756    11.00000    0.08641    0.08606 =
         0.08021   -0.02076    0.02199    0.00971
AFIX  43
H3I   2    0.595650    0.274484    0.610607    11.00000   -1.20000
AFIX  65
C4I   1    0.702600    0.277964    0.602957    11.00000    0.10157    0.07990 =
         0.10368   -0.01673    0.02946   -0.00376
AFIX  43
H4I   2    0.705500    0.256797    0.580643    11.00000   -1.20000
AFIX  65
C5I   1    0.763609    0.298428    0.617806    11.00000    0.10278    0.09359 =
         0.10686   -0.01698    0.01642   -0.00335
AFIX  43
H5I   2    0.808206    0.291247    0.605640    11.00000   -1.20000
AFIX  65
C6I   1    0.759366    0.329399    0.650454    11.00000    0.09342    0.07817 =
         0.09137   -0.00948    0.02488   -0.01404
AFIX   0
O6I   6    0.813399    0.353607    0.665049    11.00000    0.06894    0.09470 =
         0.10110   -0.00044    0.04176   -0.00011
C7I   1    0.882766    0.345904    0.647856    11.00000    0.07268    0.11721 =
         0.12465   -0.00901    0.02288    0.00558
AFIX 137
H7IA  2    0.878819    0.329182    0.621124    11.00000   -1.50000
H7IB  2    0.910880    0.329150    0.668578    11.00000   -1.50000
H7IC  2    0.905937    0.374125    0.642132    11.00000   -1.50000
AFIX  66

C1J   1    0.748713    0.364606    0.750748    11.00000    0.05904    0.06585 =
         0.08223   -0.01065    0.00874   -0.00320
C2J   1    0.725317    0.329703    0.775764    11.00000    0.07319    0.10123 =
         0.10365   -0.00010    0.00187   -0.01406
AFIX  43
H2J   2    0.682709    0.314866    0.768586    11.00000   -1.20000
AFIX  65
C3J   1    0.764264    0.316509    0.811284    11.00000    0.08578    0.11417 =
         0.11575    0.00695   -0.00585   -0.00834
AFIX  43
H3J   2    0.748273    0.292654    0.828381    11.00000   -1.20000
AFIX  65
C4J   1    0.826606    0.338218    0.821788    11.00000    0.09395    0.11499 =
         0.11277   -0.00349   -0.02261   -0.00922
AFIX  43
H4J   2    0.853224    0.329200    0.846064    11.00000   -1.20000
AFIX  65
C5J   1    0.850003    0.373121    0.796772    11.00000    0.08586    0.11091 =
         0.10025   -0.00778   -0.01782   -0.00428
AFIX  43
H5J   2    0.892611    0.387958    0.803951    11.00000   -1.20000
AFIX  65
C6J   1    0.811057    0.386315    0.761252    11.00000    0.06517    0.07723 =
         0.08683   -0.01239   -0.00922    0.00486
AFIX  43
H6J   2    0.827048    0.410170    0.744154    11.00000   -1.20000
AFIX  66

C1K   1    0.549140    0.481442    0.905527    11.00000    0.07327    0.07056 =
         0.05362   -0.00652   -0.01034   -0.01063
C2K   1    0.502643    0.512804    0.889514    11.00000    0.08150    0.07497 =
         0.06121   -0.02164    0.00647   -0.00541
AFIX  43
H2K   2    0.487088    0.511117    0.860618    11.00000   -1.20000
AFIX  65
C3K   1    0.478906    0.546635    0.915779    11.00000    0.09042    0.08706 =
         0.07206   -0.02987    0.01785    0.01769
AFIX  43
H3K   2    0.447128    0.568070    0.904835    11.00000   -1.20000
AFIX  65
C4K   1    0.501666    0.549105    0.958058    11.00000    0.09983    0.09434 =
         0.08246   -0.03410    0.00207    0.01336
AFIX  43
H4K   2    0.485443    0.572227    0.976009    11.00000   -1.20000
AFIX  65
C5K   1    0.548163    0.517743    0.974071    11.00000    0.09878    0.10297 =
         0.08714   -0.01397   -0.00442    0.00803
AFIX  43
H5K   2    0.563718    0.519430    1.002967    11.00000   -1.20000
AFIX  65
C6K   1    0.571900    0.483911    0.947807    11.00000    0.08836    0.09470 =
         0.06789   -0.01165   -0.00896    0.00046
AFIX   0
O6K   6    0.609132    0.447961    0.961226    11.00000    0.09331    0.10258 =
         0.06029   -0.01692   -0.01112   -0.00669
C7K   1    0.627135    0.446471    1.006211    11.00000    0.09002    0.11875 =
         0.09931    0.00581   -0.02763   -0.05624
AFIX 137
H7KA  2    0.671829    0.430592    1.009926    11.00000   -1.50000
H7KB  2    0.589565    0.431314    1.022023    11.00000   -1.50000
H7KC  2    0.632217    0.476496    1.017184    11.00000   -1.50000
AFIX  66

C1L   1    0.682170    0.448969    0.870633    11.00000    0.05638    0.06253 =
         0.05356   -0.01385   -0.01287   -0.02050
C2L   1    0.711265    0.485052    0.849739    11.00000    0.07778    0.07212 =
         0.07902   -0.00292   -0.00306   -0.02604
AFIX  43
H2L   2    0.681605    0.504620    0.834241    11.00000   -1.20000
AFIX  65
C3L   1    0.783756    0.492504    0.851521    11.00000    0.07183    0.08637 =
         0.07545   -0.00703   -0.00500   -0.00881
AFIX  43
H3L   2    0.803641    0.517166    0.837241    11.00000   -1.20000
AFIX  65
C4L   1    0.827154    0.463874    0.874197    11.00000    0.08153    0.10127 =
         0.08450   -0.00592   -0.01195   -0.00753
AFIX  43
H4L   2    0.876699    0.468967    0.875415    11.00000   -1.20000
AFIX  65
C5L   1    0.798060    0.427790    0.895092    11.00000    0.07778    0.10757 =
         0.09647    0.00642   -0.01705   -0.00624
AFIX  43
H5L   2    0.827721    0.408222    0.910590    11.00000   -1.20000
AFIX  65
C6L   1    0.725569    0.420337    0.893310    11.00000    0.06818    0.09002 =
         0.08329    0.00060   -0.01889   -0.00763
AFIX  43
H6L   2    0.705685    0.395676    0.907590    11.00000   -1.20000
AFIX  66

C1M   1    0.253888    0.475232    0.886271    11.00000    0.05594    0.05226 =
         0.05750   -0.00237    0.01691   -0.00234
C2M   1    0.277318    0.513290    0.866106    11.00000    0.05046    0.05276 =
         0.06914   -0.00172    0.02114   -0.00689
AFIX  43
H2M   2    0.319432    0.512765    0.849503    11.00000   -1.20000
AFIX  65
C3M   1    0.239130    0.552117    0.870233    11.00000    0.06704    0.04658 =
         0.07454   -0.00539    0.02571    0.01424
AFIX  43
H3M   2    0.255144    0.578128    0.856451    11.00000   -1.20000
AFIX  65
C4M   1    0.177511    0.552886    0.894526    11.00000    0.07746    0.06536 =
         0.07559   -0.00810    0.00599    0.01226
AFIX  43
H4M   2    0.151412    0.579422    0.897347    11.00000   -1.20000
AFIX  65
C5M   1    0.154080    0.514827    0.914692    11.00000    0.06853    0.07263 =
         0.06621   -0.00901    0.00993    0.01870
AFIX  43
H5M   2    0.111967    0.515353    0.931295    11.00000   -1.20000
AFIX  65
C6M   1    0.192268    0.476001    0.910565    11.00000    0.05994    0.06604 =
         0.06299   -0.01209    0.02650    0.01151
AFIX   0
O6M   6    0.172827    0.438105    0.929674    11.00000    0.07805    0.07665 =
         0.07031   -0.00703    0.03127   -0.01189
C7M   1    0.113789    0.440487    0.959192    11.00000    0.14270    0.10804 =
         0.11349   -0.01432    0.06549    0.00830
AFIX 137
H7MA  2    0.069717    0.444132    0.943042    11.00000   -1.50000
H7MB  2    0.120245    0.465609    0.978462    11.00000   -1.50000
H7MC  2    0.111476    0.413332    0.976036    11.00000   -1.50000
AFIX  66

C1N   1    0.330047    0.399788    0.923368    11.00000    0.09309    0.08784 =
         0.07450   -0.01626    0.01518    0.00258
C2N   1    0.393379    0.416770    0.938808    11.00000    0.09523    0.11375 =
         0.08294   -0.01521    0.01867   -0.00445
AFIX  43
H2N   2    0.414597    0.441350    0.925111    11.00000   -1.20000
AFIX  65
C3N   1    0.425665    0.397787    0.974287    11.00000    0.09432    0.12358 =
         0.10304   -0.00515    0.00766    0.00099
AFIX  43
H3N   2    0.468950    0.409394    0.984839    11.00000   -1.20000
AFIX  65
C4N   1    0.394620    0.361822    0.994328    11.00000    0.11312    0.10973 =
         0.10261   -0.00595    0.00567    0.00885
AFIX  43
H4N   2    0.416686    0.348848    1.018576    11.00000   -1.20000
AFIX  65
C5N   1    0.331288    0.344840    0.978889    11.00000    0.11173    0.10141 =
         0.10263    0.00401    0.02407   -0.00143
AFIX  43
H5N   2    0.310070    0.320259    0.992586    11.00000   -1.20000
AFIX  65
C6N   1    0.299001    0.363822    0.943410    11.00000    0.10622    0.09001 =
         0.08877   -0.00005    0.01398    0.00079
AFIX  43
H6N   2    0.255716    0.352216    0.932858    11.00000   -1.20000
AFIX  66

C1O   1    0.190103    0.552453    0.729984    11.00000    0.08045    0.06369 =
         0.10911    0.01715    0.00942    0.00174
C2O   1    0.243904    0.571117    0.754292    11.00000    0.07506    0.05467 =
         0.11710    0.00395    0.00928    0.00627
AFIX  43
H2O   2    0.280672    0.553148    0.765427    11.00000   -1.20000
AFIX  65
C3O   1    0.243909    0.616075    0.762306    11.00000    0.07524    0.06124 =
         0.13739    0.00891   -0.00962    0.01321
AFIX  43
H3O   2    0.280680    0.628831    0.778919    11.00000   -1.20000
AFIX  65
C4O   1    0.190112    0.642367    0.746014    11.00000    0.09484    0.08145 =
         0.13982    0.00975    0.00261    0.00833
AFIX  43
H4O   2    0.190116    0.673093    0.751492    11.00000   -1.20000
AFIX  65
C5O   1    0.136310    0.623702    0.721706    11.00000    0.10097    0.07438 =
         0.13347    0.01472    0.00106   -0.00009
AFIX  43
H5O   2    0.099543    0.641672    0.710571    11.00000   -1.20000
AFIX  65
C6O   1    0.136305    0.578745    0.713691    11.00000    0.08593    0.07571 =
         0.12369    0.02164   -0.00050    0.01637
AFIX   0
O6O   6    0.084290    0.559160    0.692091    11.00000    0.08196    0.09113 =
         0.14140    0.02482   -0.00573    0.02727
C7O   1    0.034684    0.585921    0.668373    11.00000    0.08970    0.13683 =
         0.17416    0.04038   -0.03212    0.02355
AFIX 137
H7OA  2    0.045792    0.584359    0.637742    11.00000   -1.50000
H7OB  2    0.038091    0.616494    0.678074    11.00000   -1.50000
H7OC  2   -0.013462    0.575052    0.673223    11.00000   -1.50000
AFIX  66

C1P   1    0.113933    0.475237    0.756639    11.00000    0.05730    0.05575 =
         0.08523    0.00651    0.00248    0.00899
C2P   1    0.121629    0.468609    0.800455    11.00000    0.06908    0.05770 =
         0.07589   -0.01092    0.00240   -0.00151
AFIX  43
H2P   2    0.166616    0.472261    0.813549    11.00000   -1.20000
AFIX  65
C3P   1    0.063502    0.456637    0.825112    11.00000    0.08345    0.07595 =
         0.07921   -0.00468    0.00502   -0.00063
AFIX  43
H3P   2    0.068762    0.452106    0.855058    11.00000   -1.20000
AFIX  65
C4P   1   -0.002321    0.451293    0.805953    11.00000    0.07796    0.09235 =
         0.09952    0.00422    0.00870   -0.00352
AFIX  43
H4P   2   -0.042049    0.443110    0.822805    11.00000   -1.20000
AFIX  65
C5P   1   -0.010018    0.457921    0.762137    11.00000    0.07105    0.10102 =
         0.11146    0.00478    0.00888   -0.00847
AFIX  43
H5P   2   -0.055006    0.454269    0.749043    11.00000   -1.20000
AFIX  65
C6P   1    0.048108    0.469893    0.737480    11.00000    0.06577    0.07345 =
         0.10468    0.00472    0.00782   -0.00192
AFIX  43
H6P   2    0.042848    0.474424    0.707534    11.00000   -1.20000
AFIX  66

C1Q   1    0.447616    0.597609    0.645087    11.00000    0.06203    0.06597 =
         0.08083    0.01370   -0.01740   -0.01397
C2Q   1    0.465998    0.603003    0.687885    11.00000    0.07588    0.05617 =
         0.08458    0.01730   -0.02144   -0.00502
AFIX  43
H2Q   2    0.455566    0.580525    0.708054    11.00000   -1.20000
AFIX  65
C3Q   1    0.499645    0.641285    0.701174    11.00000    0.06296    0.05993 =
         0.09152   -0.00056   -0.01435    0.00598
AFIX  43
H3Q   2    0.512208    0.644971    0.730425    11.00000   -1.20000
AFIX  65
C4Q   1    0.514908    0.674173    0.671664    11.00000    0.08432    0.05695 =
         0.09180   -0.00244   -0.01287   -0.00572
AFIX  43
H4Q   2    0.537904    0.700337    0.680746    11.00000   -1.20000
AFIX  65
C5Q   1    0.496526    0.668779    0.628865    11.00000    0.09016    0.05416 =
         0.08990    0.00684   -0.00748   -0.00505
AFIX  43
H5Q   2    0.506959    0.691257    0.608697    11.00000   -1.20000
AFIX  65
C6Q   1    0.462880    0.630497    0.615577    11.00000    0.07759    0.05320 =
         0.08730    0.01497   -0.01007   -0.01517
AFIX   0
O6Q   6    0.445465    0.624428    0.574612    11.00000    0.09267    0.07765 =
         0.10051    0.01525   -0.01579   -0.02164
C7Q   1    0.466898    0.656223    0.543303    11.00000    0.14924    0.06280 =
         0.11369    0.03862   -0.01004   -0.05045
AFIX 137
H7QA  2    0.437361    0.653243    0.517663    11.00000   -1.50000
H7QB  2    0.516564    0.651302    0.535678    11.00000   -1.50000
H7QC  2    0.461424    0.685865    0.555160    11.00000   -1.50000
AFIX  66

C1R   1    0.318950    0.565757    0.606875    11.00000    0.10375    0.08187 =
         0.09615    0.02345   -0.02210   -0.01541
C2R   1    0.285039    0.596113    0.633077    11.00000    0.10108    0.10751 =
         0.11234    0.01777   -0.01680   -0.00724
AFIX  43
H2R   2    0.307974    0.606795    0.658080    11.00000   -1.20000
AFIX  65
C3R   1    0.217570    0.610841    0.622696    11.00000    0.10267    0.11101 =
         0.12009    0.00785   -0.01159   -0.00604
AFIX  43
H3R   2    0.194393    0.631588    0.640604    11.00000   -1.20000
AFIX  65
C4R   1    0.184011    0.595213    0.586113    11.00000    0.10781    0.11795 =
         0.12640    0.01035   -0.00723   -0.01143
AFIX  43
H4R   2    0.137898    0.605278    0.579019    11.00000   -1.20000
AFIX  65
C5R   1    0.217921    0.564857    0.559911    11.00000    0.12625    0.12180 =
         0.12996    0.01756   -0.01419   -0.01245
AFIX  43
H5R   2    0.194985    0.554175    0.534908    11.00000   -1.20000
AFIX  65
C6R   1    0.285391    0.550128    0.570291    11.00000    0.12882    0.11052 =
         0.11847    0.01611   -0.01764   -0.00183
AFIX  43
H6R   2    0.308567    0.529381    0.552383    11.00000   -1.20000
AFIX  66

C1S   1    0.672722    0.555517    0.757958    11.00000    0.06327    0.05482 =
         0.06113    0.00637    0.00306   -0.01840
C2S   1    0.614770    0.569663    0.781653    11.00000    0.05797    0.04057 =
         0.05807    0.00334   -0.00795   -0.01870
AFIX  43
H2S   2    0.568768    0.559120    0.774967    11.00000   -1.20000
AFIX  65
C3S   1    0.624126    0.599237    0.815131    11.00000    0.06843    0.06799 =
         0.05770   -0.00833    0.02088   -0.02275
AFIX  43
H3S   2    0.584518    0.608905    0.831326    11.00000   -1.20000
AFIX  65
C4S   1    0.691434    0.614664    0.824913    11.00000    0.08203    0.06602 =
         0.06197   -0.00848    0.00717   -0.02496
AFIX  43
H4S   2    0.697828    0.634876    0.847794    11.00000   -1.20000
AFIX  65
C5S   1    0.749387    0.600517    0.801218    11.00000    0.07911    0.06302 =
         0.07905    0.00305   -0.00665   -0.02111
AFIX  43
H5S   2    0.795390    0.611061    0.807904    11.00000   -1.20000
AFIX  65
C6S   1    0.740032    0.570944    0.767740    11.00000    0.06355    0.06039 =
         0.06538   -0.00137   -0.00727   -0.02717
AFIX   0
O6S   6    0.792329    0.557206    0.741864    11.00000    0.06047    0.07957 =
         0.07711   -0.00500   -0.00013   -0.01814
C7S   1    0.861572    0.575756    0.746821    11.00000    0.02935    0.11101 =
         0.10592    0.00371    0.01510   -0.03158
AFIX 137
H7SA  2    0.897061    0.554773    0.736533    11.00000   -1.50000
H7SB  2    0.870128    0.582178    0.777150    11.00000   -1.50000
H7SC  2    0.864859    0.602997    0.730169    11.00000   -1.50000
AFIX  66

C1T   1    0.687147    0.543338    0.667268    11.00000    0.06317    0.05075 =
         0.06041   -0.00740    0.00573   -0.00453
C2T   1    0.640783    0.574246    0.650302    11.00000    0.06492    0.05045 =
         0.05856    0.00209    0.00405    0.00213
AFIX  43
H2T   2    0.594880    0.577645    0.662243    11.00000   -1.20000
AFIX  65
C3T   1    0.661584    0.600180    0.615864    11.00000    0.06515    0.05450 =
         0.05569    0.00696    0.00625    0.00033
AFIX  43
H3T   2    0.629896    0.621304    0.604269    11.00000   -1.20000
AFIX  65
C4T   1    0.728749    0.595207    0.598392    11.00000    0.07970    0.06792 =
         0.07611    0.00966    0.01754   -0.00632
AFIX  43
H4T   2    0.742965    0.612931    0.574855    11.00000   -1.20000
AFIX  65
C5T   1    0.775113    0.564299    0.615357    11.00000    0.08048    0.07415 =
         0.07715    0.01259    0.02022   -0.00778
AFIX  43
H5T   2    0.821017    0.560900    0.603416    11.00000   -1.20000
AFIX  65
C6T   1    0.754313    0.538365    0.649795    11.00000    0.06610    0.06527 =
         0.07095    0.00769    0.02620   -0.00128
AFIX  43
H6T   2    0.786001    0.517241    0.661390    11.00000   -1.20000
AFIX   0

P1A   7   -0.050591    0.202328    0.636564    11.00000    0.22113    0.17250 =
         0.18400   -0.02080    0.00024    0.01057
F1A   5   -0.078433    0.226946    0.590168    11.00000    0.28285    0.20743 =
         0.20113   -0.00788    0.00416    0.02988
F2A   5    0.027718    0.188709    0.613065    11.00000    0.25390    0.22148 =
         0.23202   -0.02204    0.02506   -0.01224
F3A   5   -0.023436    0.178256    0.683886    11.00000    0.25489    0.21470 =
         0.22810    0.00521   -0.01174   -0.00908
F4A   5   -0.129506    0.216368    0.661318    11.00000    0.20891    0.21639 =
         0.21522    0.01869    0.03587    0.00997
F5A   5   -0.087353    0.153566    0.621008    11.00000    0.23989    0.17032 =
         0.16883   -0.04590   -0.02322    0.00359
F6A   5   -0.015096    0.251577    0.653416    11.00000    0.23438    0.17346 =
         0.22703    0.01028    0.01821    0.00022
P1B   7    0.945739    0.467987    0.616214    11.00000    0.07449    0.16021 =
         0.14024    0.07235   -0.02556   -0.00728
F1B   5    0.872791    0.442871    0.623177    11.00000    0.11316    0.18107 =
         0.20045    0.06086   -0.02619   -0.02186
F2B   5    0.985202    0.430524    0.642850    11.00000    0.07546    0.16368 =
         0.15884    0.05715   -0.04506   -0.00731
F3B   5    1.018774    0.492736    0.609643    11.00000    0.09675    0.14430 =
         0.17788    0.05271    0.03730   -0.00704
F4B   5    0.906171    0.504800    0.590091    11.00000    0.08241    0.19003 =
         0.15216    0.09138   -0.03350    0.00676
F5B   5    0.958990    0.441052    0.573739    11.00000    0.18167    0.21650 =
         0.12649    0.04661   -0.03947    0.02958
F6B   5    0.932993    0.494447    0.659298    11.00000    0.15441    0.17793 =
         0.18189    0.03913   -0.01361    0.02134
P1C   7    0.247113    0.183790    1.019905    11.00000    0.29273    0.26606 =
         0.24676   -0.00511    0.04506   -0.00885
F1C   5    0.233808    0.130099    1.018228    11.00000    0.29248    0.25264 =
         0.25478   -0.00541    0.03319   -0.05949
F2C   5    0.259686    0.180747    1.072156    11.00000    0.24776    0.24983 =
         0.19779   -0.02288    0.06478   -0.03669
F3C   5    0.261990    0.237118    1.021459    11.00000    0.30604    0.24467 =
         0.27125   -0.01130    0.07228   -0.02775
F4C   5    0.236143    0.186485    0.967663    11.00000    0.28992    0.24685 =
         0.19411    0.04692   -0.00608    0.00770
F5C   5    0.162276    0.192067    1.026920    11.00000    0.21746    0.27928 =
         0.26296   -0.05381   -0.00039   -0.00393
F6C   5    0.333282    0.175121    1.012609    11.00000    0.31930    0.32870 =
         0.27626   -0.01155    0.02766   -0.02382
HKLF 4


REM  20170125_Au13RR_0m_a.res in P2(1)2(1)2(1)
REM R1 =  0.0747 for   30087 Fo > 4sig(Fo)  and  0.1109 for all   41260 data
REM   1535 parameters refined using   2818 restraints

END

WGHT      0.0363    552.1635

REM Highest difference peak  3.014,  deepest hole -3.282,  1-sigma level  0.312
Q1    1   0.4890  0.3482  0.6886  11.00000  0.05    3.01
Q2    1   0.3789  0.5088  0.7796  11.00000  0.05    2.49
Q3    1   0.5112  0.3598  0.7962  11.00000  0.05    2.36
Q4    1   0.2511  0.4605  0.7475  11.00000  0.05    2.36
Q5    1   0.4572  0.4198  0.6345  11.00000  0.05    2.26
Q6    1   0.4230  0.3568  0.8004  11.00000  0.05    2.21
Q7    1   0.3991  0.3484  0.6901  11.00000  0.05    2.15
Q8    1   0.3843  0.4285  0.7494  11.00000  0.05    2.15
Q9    1   0.4168  0.4301  0.8052  11.00000  0.05    2.11
Q10   1   0.5040  0.4024  0.6645  11.00000  0.05    2.10
Q11   1   0.4100  0.4307  0.8417  11.00000  0.05    2.04
Q12   1   0.3714  0.3680  0.7618  11.00000  0.05    1.94
Q13   1   0.5315  0.4207  0.8053  11.00000  0.05    1.93
Q14   1   0.2962  0.4091  0.6839  11.00000  0.05    1.93
Q15   1   0.4677  0.3406  0.8072  11.00000  0.05    1.91
Q16   1   0.4704  0.4312  0.7566  11.00000  0.05    1.90
Q17   1   0.3881  0.4274  0.7244  11.00000  0.05    1.86
Q18   1   0.5794  0.4816  0.7022  11.00000  0.05    1.86
Q19   1   0.6188  0.3922  0.7200  11.00000  0.05    1.85
Q20   1   0.4781  0.4269  0.7243  11.00000  0.05    1.83
Q21   1   0.4452  0.4963  0.6664  11.00000  0.05    1.78
Q22   1   0.3320  0.4293  0.8181  11.00000  0.05    1.78
Q23   1   0.2585  0.6119  0.7314  11.00000  0.05    1.74
Q24   1   0.5344  0.4206  0.6374  11.00000  0.05    1.73
Q25   1   0.4892  0.4426  0.7846  11.00000  0.05    1.71
Q26   1   0.4807  0.4414  0.8130  11.00000  0.05    1.69
Q27   1   0.5277  0.3904  0.7429  11.00000  0.05    1.68
Q28   1   0.4320  0.4861  0.7898  11.00000  0.05    1.66
Q29   1   0.3335  0.4605  0.7269  11.00000  0.05    1.63
Q30   1   0.5603  0.4660  0.7356  11.00000  0.05    1.62
Q31   1   0.3721  0.4031  0.8196  11.00000  0.05    1.62
Q32   1   0.7011  0.6612  0.7982  11.00000  0.05    1.61
Q33   1   0.5322  0.4719  0.4933  11.00000  0.05    1.60
Q34   1   0.5077  0.5106  0.5838  11.00000  0.05    1.60
Q35   1   0.4304  0.3486  0.7683  11.00000  0.05    1.59
Q36   1   0.2292  0.3505  0.6966  11.00000  0.05    1.57
Q37   1   0.4276  0.2788  0.7438  11.00000  0.05    1.56
Q38   1   0.3765  0.4100  0.6906  11.00000  0.05    1.54
Q39   1   0.2773  0.3681  0.7369  11.00000  0.05    1.53
Q40   1   0.3577  0.4928  0.6762  11.00000  0.05    1.50
Q41   1   0.5908  0.4078  0.8215  11.00000  0.05    1.48
Q42   1   0.5695  0.4454  0.7873  11.00000  0.05    1.47
Q43   1   0.4053  0.3964  0.8323  11.00000  0.05    1.47
Q44   1   0.5045  0.2418  0.6359  11.00000  0.05    1.46
Q45   1   0.4326  0.4069  0.7499  11.00000  0.05    1.44
Q46   1   0.4630  0.2539  0.7671  11.00000  0.05    1.42
Q47   1   0.5067  0.4814  0.7129  11.00000  0.05    1.41
Q48   1   0.4115  0.4589  0.7480  11.00000  0.05    1.41
Q49   1   0.4637  0.5082  0.7543  11.00000  0.05    1.40
Q50   1   0.5284  0.5446  0.7100  11.00000  0.05    1.40
;
_shelx_res_checksum              70479

_shelx_fab_file                  
;
    4    0    0    -60.34     20.17
    6    0    0      5.57     -0.22
    8    0    0      8.05      2.73
   10    0    0     24.25     -1.99
   12    0    0     -5.01     -4.27
   14    0    0     27.40     -1.22
   16    0    0    -15.36     -0.66
   18    0    0     -8.01    -10.97
   20    0    0    -19.44      8.73
   22    0    0     -7.11      1.69
   24    0    0    -12.35      0.99
    1    1    0      2.48    229.47
    2    1    0    -93.57      6.48
    3    1    0      3.96    137.38
    4    1    0      8.50      2.23
    5    1    0      4.86     34.37
    6    1    0    -10.03     -1.41
    7    1    0     -3.41      1.49
    8    1    0     -4.21     -3.03
    9    1    0     -1.47     -8.94
   10    1    0    -25.07      2.38
   11    1    0      0.96     -0.12
   12    1    0     17.41     -1.50
   13    1    0      3.18     13.80
   14    1    0      5.39     -2.28
   15    1    0      1.07     13.47
   16    1    0     -6.41     -2.70
   17    1    0     -2.04     -2.89
   18    1    0      3.02      2.32
   19    1    0     -4.55     -3.84
   20    1    0      2.53      3.38
   21    1    0     -0.14      2.62
   22    1    0     -8.26      0.60
   23    1    0     -1.50     -2.87
   24    1    0      0.71     -0.68
    1    2    0     -6.11     -9.23
    2    2    0    -71.61     -0.25
    3    2    0      1.68     79.57
    4    2    0    119.12    -20.15
    5    2    0     -3.73    -11.45
    6    2    0     -1.96      2.03
    7    2    0      3.99     -7.49
    8    2    0    -11.77     -0.95
    9    2    0     -1.22    -18.62
   10    2    0     -2.37     -1.41
   11    2    0     -1.58     -6.63
   12    2    0     -9.60     -0.02
   13    2    0      1.31     -4.09
   14    2    0    -17.02     -0.45
   15    2    0      2.32      2.07
   16    2    0    -26.34      1.02
   17    2    0     -1.10      9.23
   18    2    0    -18.76      2.24
   19    2    0     -3.09      4.51
   20    2    0     27.46    -15.09
   21    2    0     -1.27      6.17
   22    2    0     -6.46     -7.13
   23    2    0     -7.66     -9.13
   24    2    0      4.20     -5.62
    1    3    0      0.40     54.78
    2    3    0    -13.33      1.34
    3    3    0     -9.38   -183.48
    4    3    0     56.12     -9.18
    5    3    0     -4.38     15.32
    6    3    0     15.95    -12.35
    7    3    0      2.69      7.05
    8    3    0      4.70     -1.14
    9    3    0     -0.83      2.49
   10    3    0     -1.09      1.04
   11    3    0      2.08     14.49
   12    3    0     -6.88      0.46
   13    3    0     -0.34    -35.90
   14    3    0      6.39      3.60
   15    3    0     -0.69     16.08
   16    3    0     19.67      3.97
   17    3    0     -2.36      4.68
   18    3    0     -9.81     -0.84
   19    3    0      0.63    -19.67
   20    3    0     -7.50     -5.91
   21    3    0    -11.49      3.19
   22    3    0    -17.77     -3.82
   23    3    0      1.12     -9.70
   24    3    0      2.70     -1.32
    0    4    0      0.27     -0.72
    1    4    0     -1.02     88.42
    2    4    0    -21.80      7.55
    3    4    0      6.87     44.73
    4    4    0    -24.87      4.88
    5    4    0      1.42     30.34
    6    4    0    -18.17      0.76
    7    4    0      3.40     21.33
    8    4    0     -1.73     -0.24
    9    4    0     -0.47     -2.31
   10    4    0     -2.48      2.93
   11    4    0     -4.13    -26.67
   12    4    0      9.12      2.05
   13    4    0      0.21    -24.83
   14    4    0     13.46     -0.50
   15    4    0     -4.15    -27.82
   16    4    0     10.86     -3.72
   17    4    0     -0.29    -23.11
   18    4    0      2.58     -1.24
   19    4    0     -3.72    -15.74
   20    4    0      0.62      5.09
   21    4    0     -4.24     -4.32
   22    4    0      0.04      6.14
   23    4    0      3.08    -14.26
   24    4    0     -1.40      1.46
    1    5    0      0.16    -79.01
    2    5    0    215.03    -35.40
    3    5    0      2.21     79.64
    4    5    0    -33.35     -0.39
    5    5    0      4.20      3.53
    6    5    0     13.56      2.55
    7    5    0      0.21     12.13
    8    5    0     10.93     -2.08
    9    5    0      2.59     -0.05
   10    5    0     11.57     -0.98
   11    5    0     -3.44     -5.86
   12    5    0    -11.16      0.41
   13    5    0     -5.93     20.08
   14    5    0     -4.90     -3.81
   15    5    0     -3.80     -2.99
   16    5    0     -3.20     -3.27
   17    5    0      2.81     -1.03
   18    5    0      1.85      1.57
   19    5    0      6.05     -7.51
   20    5    0     10.50     -2.17
   21    5    0     27.62     -4.74
   22    5    0     -0.43     -0.82
   23    5    0     -0.68      3.79
   24    5    0     -0.32     -1.50
    0    6    0     37.48     -2.21
    1    6    0      4.63     83.35
    2    6    0    -69.66     -2.14
    3    6    0      6.67     31.41
    4    6    0    -19.86      0.73
    5    6    0      3.55    -19.65
    6    6    0     -0.43      0.81
    7    6    0     -3.38    -26.41
    8    6    0     10.23     -1.20
    9    6    0     -1.34     -0.30
   10    6    0     11.65     -3.58
   11    6    0     -0.88      6.85
   12    6    0     -8.76     -0.61
   13    6    0     -0.85      8.12
   14    6    0      2.97     -2.54
   15    6    0      1.85      6.47
   16    6    0      2.86     -1.70
   17    6    0      3.24     14.89
   18    6    0      3.39     -4.59
   19    6    0     -0.55     15.04
   20    6    0    -10.52     -0.66
   21    6    0      1.55     18.94
   22    6    0      4.91     -1.40
   23    6    0      1.36      2.07
   24    6    0     18.76     -1.03
    1    7    0      1.02    -26.86
    2    7    0    -98.60     15.67
    3    7    0     -0.57     25.89
    4    7    0     11.09      1.52
    5    7    0     -1.25     19.71
    6    7    0      1.78     -5.65
    7    7    0     -0.86      5.17
    8    7    0      1.18     -1.18
    9    7    0      0.99     14.42
   10    7    0      3.71     -3.11
   11    7    0      2.55      1.60
   12    7    0     15.82      0.08
   13    7    0      2.03      8.48
   14    7    0     23.49      3.01
   15    7    0      3.94     -5.76
   16    7    0    -14.11     -1.03
   17    7    0     -1.29     -8.66
   18    7    0     -4.35      0.87
   19    7    0      2.41     11.32
   20    7    0      4.72      4.11
   21    7    0     -7.39      8.36
   22    7    0      6.65      0.05
   23    7    0      3.94    -17.02
   24    7    0      2.41      2.82
    0    8    0    -79.65      1.40
    1    8    0     -4.60    -30.74
    2    8    0      7.50     -1.40
    3    8    0     -1.30      4.99
    4    8    0     -3.09     -0.84
    5    8    0     -7.66    -21.53
    6    8    0      5.11      0.29
    7    8    0      0.11      0.79
    8    8    0     -9.37     -0.93
    9    8    0      2.57     31.53
   10    8    0      1.85     -2.17
   11    8    0      6.90     14.13
   12    8    0     21.66     -1.37
   13    8    0     -0.30      5.68
   14    8    0     -8.05      1.30
   15    8    0     -1.87     -7.95
   16    8    0     -5.70     -0.83
   17    8    0     -2.57     -7.05
   18    8    0      0.76      3.32
   19    8    0      4.87      2.95
   20    8    0     12.21     -6.09
   21    8    0      7.03     -2.82
   22    8    0    -18.86     -5.03
   23    8    0     -0.32     10.91
   24    8    0     -4.10     -2.11
    1    9    0     -1.83     41.31
    2    9    0    -20.72      3.01
    3    9    0      4.50     15.63
    4    9    0    -14.64      1.79
    5    9    0      4.14     -1.77
    6    9    0      3.95     -0.57
    7    9    0      0.85      0.90
    8    9    0     11.23     -1.47
    9    9    0      0.44    -11.49
   10    9    0     -9.40     -0.41
   11    9    0      1.39     13.78
   12    9    0     -5.13     -2.76
   13    9    0     -0.19     -2.93
   14    9    0    -71.47      0.62
   15    9    0     -0.94     11.10
   16    9    0     11.89     -0.88
   17    9    0      0.93      7.62
   18    9    0      9.22     -5.61
   19    9    0     -0.90    -11.90
   20    9    0    -17.03      0.13
   21    9    0     -3.12      2.52
   22    9    0      3.17     10.11
   23    9    0     -4.03     -2.83
    0   10    0    -16.51      1.59
    1   10    0      0.84      6.22
    2   10    0     28.80     -0.31
    3   10    0     -2.25    -25.87
    4   10    0      0.22     -2.56
    5   10    0      0.25     -0.77
    6   10    0    -20.04     -1.57
    7   10    0     -2.25      5.65
    8   10    0     -6.43      0.52
    9   10    0     -1.52      5.53
   10   10    0     -4.10      3.01
   11   10    0     -5.08     29.38
   12   10    0    -23.24      0.49
   13   10    0      0.24      2.16
   14   10    0     12.83     -2.85
   15   10    0     -0.19     -6.92
   16   10    0     -2.20      5.61
   17   10    0     -1.48      0.76
   18   10    0    -18.72     -2.84
   19   10    0     -0.74      2.90
   20   10    0      9.87      4.33
   21   10    0     -1.43    -13.48
   22   10    0      4.38     11.20
   23   10    0      1.91    -11.80
    1   11    0      1.17    -34.73
    2   11    0      4.88     -4.31
    3   11    0     -0.03     -1.69
    4   11    0    -10.24     -0.17
    5   11    0      1.84     21.67
    6   11    0      4.75      0.29
    7   11    0      3.63     -2.74
    8   11    0      4.45      0.94
    9   11    0      0.50     -6.77
   10   11    0     12.05      2.34
   11   11    0     -1.04    -10.33
   12   11    0     -8.03     -0.66
   13   11    0      0.94    -28.81
   14   11    0     26.59     -5.14
   15   11    0      1.64     -2.15
   16   11    0    -10.87      4.73
   17   11    0     -0.02     -3.52
   18   11    0     10.84      5.31
   19   11    0     -5.65    -35.41
   20   11    0      3.85     -1.06
   21   11    0      3.64      3.90
   22   11    0     -8.58     -2.32
   23   11    0     -0.15      1.71
    0   12    0     25.29      0.02
    1   12    0     -0.87    -29.43
    2   12    0     -6.41     -2.42
    3   12    0      0.12    -10.93
    4   12    0      0.85     -0.23
    5   12    0      3.21      5.93
    6   12    0     33.34     -2.07
    7   12    0      1.83    -11.06
    8   12    0    -14.14     -0.03
    9   12    0      1.11     -1.99
   10   12    0      4.86     -1.85
   11   12    0     -2.32    -20.43
   12   12    0     -7.51      1.22
   13   12    0     -2.17     21.94
   14   12    0    -16.80      5.17
   15   12    0      1.42     14.00
   16   12    0      0.81     -1.91
   17   12    0     -3.40     -8.91
   18   12    0    -16.53      3.15
   19   12    0     -4.27    -24.53
   20   12    0     -7.41      3.20
   21   12    0      0.40      5.07
   22   12    0     -6.22     -6.64
   23   12    0     -2.56      2.46
    1   13    0      1.05      2.19
    2   13    0     -8.83     -0.35
    3   13    0      0.85      4.68
    4   13    0     11.36     -5.08
    5   13    0      1.53     -4.18
    6   13    0     -3.64      1.43
    7   13    0     -0.24     19.10
    8   13    0     17.74     -0.12
    9   13    0     -1.24     -4.73
   10   13    0     -6.04      3.59
   11   13    0      0.92      8.92
   12   13    0      8.02      0.51
   13   13    0     -0.91     40.38
   14   13    0     -1.71      3.13
   15   13    0     -1.58    -13.35
   16   13    0     -0.87     -1.42
   17   13    0      1.21      3.97
   18   13    0    -18.60     -0.02
   19   13    0      0.99     16.67
   20   13    0     26.06      5.69
   21   13    0     -0.96     -9.94
   22   13    0      5.98     -1.74
   23   13    0      0.43      2.44
    0   14    0    -32.91     -0.93
    1   14    0      2.56    -31.40
    2   14    0    -13.37      3.00
    3   14    0      0.76      0.53
    4   14    0      6.33      3.05
    5   14    0     -0.11    -11.35
    6   14    0    -19.56      2.98
    7   14    0      2.64      9.38
    8   14    0      3.98     -2.31
    9   14    0      0.14     -6.39
   10   14    0      0.35     -1.90
   11   14    0     -2.72     -0.64
   12   14    0     13.09     -1.06
   13   14    0     -1.61    -17.60
   14   14    0      4.67     -3.03
   15   14    0     -2.08     -0.07
   16   14    0     -6.09     -3.02
   17   14    0     -0.77      1.06
   18   14    0     12.24     -2.39
   19   14    0     -1.72     -8.29
   20   14    0      2.11    -10.36
   21   14    0     -2.24     -4.22
   22   14    0      3.47      5.05
    1   15    0     -0.18     13.60
    2   15    0    -10.32      2.24
    3   15    0      2.12      7.61
    4   15    0     -7.13     -0.10
    5   15    0     -0.77     13.63
    6   15    0     16.53     -2.39
    7   15    0     -0.20      4.49
    8   15    0    -15.00      0.38
    9   15    0      2.20      2.39
   10   15    0     -3.99     -0.74
   11   15    0      1.72     18.67
   12   15    0     -5.86      0.96
   13   15    0      0.60     -9.02
   14   15    0     19.34     -2.43
   15   15    0     -2.99      9.77
   16   15    0      3.66     -0.02
   17   15    0      2.10      5.26
   18   15    0      3.63     -3.96
   19   15    0     13.52      7.80
   20   15    0    -14.04     -6.98
   21   15    0      0.07     -1.07
   22   15    0      7.59      1.80
    0   16    0      1.39     -1.38
    1   16    0      1.30     30.97
    2   16    0      7.94      2.74
    3   16    0     -2.33    -19.44
    4   16    0      1.55     -1.38
    5   16    0     -0.98      3.48
    6   16    0     -7.73     -1.60
    7   16    0     -4.22    -10.03
    8   16    0    -27.42      0.78
    9   16    0     -1.08      2.01
   10   16    0     -0.37      0.67
   11   16    0      1.02      0.87
   12   16    0      0.83     -0.03
   13   16    0      0.97     -4.86
   14   16    0    -12.20      2.61
   15   16    0     -2.37     -3.79
   16   16    0      2.87     -1.92
   17   16    0      0.67      3.55
   18   16    0     -6.57      8.23
   19   16    0      3.66     14.55
   20   16    0     -0.12      1.49
   21   16    0     -2.57      0.44
   22   16    0     12.02     -4.61
    1   17    0     -0.01    -14.26
    2   17    0      3.10     -1.03
    3   17    0     -5.12      0.73
    4   17    0    -17.70      3.72
    5   17    0      0.57     22.22
    6   17    0    -32.96      1.66
    7   17    0      2.56     -3.87
    8   17    0      7.23      1.62
    9   17    0      2.15     -1.72
   10   17    0     10.63     -1.64
   11   17    0     -1.63    -20.69
   12   17    0      3.94     -1.16
   13   17    0     -1.25    -12.53
   14   17    0     -1.51     -0.39
   15   17    0      0.96      6.93
   16   17    0      0.89     -1.07
   17   17    0     -2.87     -5.75
   18   17    0     -5.00     -0.83
   19   17    0    -37.44      3.76
   20   17    0      4.41      0.18
   21   17    0     -1.43      8.69
   22   17    0      5.97      2.94
    0   18    0      0.37      2.57
    1   18    0      0.08    -13.71
    2   18    0      1.58     -2.09
    3   18    0      3.21     13.81
    4   18    0      0.91     -1.01
    5   18    0      1.32    -24.77
    6   18    0     12.35     -2.12
    7   18    0      0.79    -15.12
    8   18    0     31.37     -2.53
    9   18    0     -0.32      1.31
   10   18    0    -11.15      1.54
   11   18    0      3.45    -11.69
   12   18    0      0.77     -0.28
   13   18    0     -1.89      2.24
   14   18    0     27.67     -1.93
   15   18    0      0.19     -0.98
   16   18    0     -8.08      8.42
   17   18    0     -4.64      8.01
   18   18    0     12.74     -2.53
   19   18    0      0.97      2.88
   20   18    0      6.41     -6.54
   21   18    0      7.87     -4.47
    1   19    0     -0.46     -0.58
    2   19    0     -3.63      0.65
    3   19    0      3.64     -7.84
    4   19    0     -0.67     -0.65
    5   19    0      1.37    -30.53
    6   19    0      4.86      1.89
    7   19    0      0.91      5.09
    8   19    0      6.94     -0.87
    9   19    0      0.66      6.64
   10   19    0     -8.13     -1.76
   11   19    0     -1.13     -1.73
   12   19    0     12.88     -1.33
   13   19    0     -0.06     18.02
   14   19    0     -2.46      1.51
   15   19    0     -1.14     -0.22
   16   19    0     -0.47      1.53
   17   19    0      2.87      9.75
   18   19    0      3.29      3.00
   19   19    0     12.12      4.42
   20   19    0    -10.15      5.05
   21   19    0     -0.29      4.05
    0   20    0     -7.28      0.09
    1   20    0      0.37     14.06
    2   20    0      5.81     -1.43
    3   20    0      0.00      1.53
    4   20    0      1.84     -0.80
    5   20    0     -1.21      1.58
    6   20    0     -9.41     -1.43
    7   20    0      1.31     -8.45
    8   20    0     -8.71      2.02
    9   20    0     -1.40    -11.35
   10   20    0      7.28      2.63
   11   20    0      0.04      0.29
   12   20    0     -4.19      0.14
   13   20    0      0.00      2.28
   14   20    0    -10.99     -1.29
   15   20    0     -1.02      9.67
   16   20    0     16.12    -10.59
   17   20    0     -0.02     -6.24
   18   20    0     17.53      3.85
   19   20    0     -3.60     -6.53
   20   20    0     -7.42      0.37
   21   20    0     -4.33      6.58
    1   21    0     -0.46     -6.43
    2   21    0     -3.09     -2.13
    3   21    0     -1.76    -11.29
    4   21    0    -23.05      0.48
    5   21    0     -1.81    -14.31
    6   21    0      9.51      1.08
    7   21    0     -1.60    -18.72
    8   21    0      5.38      1.17
    9   21    0     -2.21     -1.66
   10   21    0      8.67      0.16
   11   21    0      0.37     -7.50
   12   21    0      9.81      1.02
   13   21    0     -0.08     -6.12
   14   21    0    -18.92     -2.79
   15   21    0      0.67     -9.38
   16   21    0    -10.37      0.96
   17   21    0     -2.58     -4.98
   18   21    0    -29.28     -1.11
   19   21    0      4.38      4.62
   20   21    0     -1.05      0.89
    0   22    0     -6.90     -0.60
    1   22    0     -0.42      0.36
    2   22    0    -10.14      1.03
    3   22    0     -1.71     -4.97
    4   22    0      3.47      1.58
    5   22    0     -0.31      2.72
    6   22    0     13.82      1.87
    7   22    0     -0.22      7.46
    8   22    0      3.14     -0.52
    9   22    0      1.59      8.48
   10   22    0     -7.34     -3.10
   11   22    0     -1.57      8.12
   12   22    0      8.60     -0.16
   13   22    0      1.17     24.62
   14   22    0    -20.69     -0.46
   15   22    0     -1.84    -18.10
   16   22    0      9.65     -5.41
   17   22    0      2.59     -0.26
   18   22    0     -4.99     -2.25
   19   22    0      8.66    -16.24
   20   22    0     12.43      3.72
    1   23    0      0.72     -1.36
    2   23    0    -18.41      2.71
    3   23    0      2.80    -19.98
    4   23    0     -0.24     -0.28
    5   23    0     -0.75     14.02
    6   23    0     -8.52     -2.51
    7   23    0     -1.22      5.86
    8   23    0    -10.00      0.94
    9   23    0     -0.28      1.66
   10   23    0     -4.91     -0.97
   11   23    0     -1.53     -6.74
   12   23    0     -4.93      1.25
   13   23    0      2.26    -33.58
   14   23    0      2.60      0.39
   15   23    0      5.05     12.92
   16   23    0      2.84     -3.92
   17   23    0      3.54    -13.34
   18   23    0      4.14     -1.01
   19   23    0     -3.32      0.32
   20   23    0      2.22      0.47
    0   24    0     18.56     -1.93
    1   24    0     -0.87     -5.39
    2   24    0     -4.54      1.20
    3   24    0     -3.33     20.39
    4   24    0      8.36     -0.88
    5   24    0     -1.71     -3.90
    6   24    0     -5.50     -1.11
    7   24    0     -0.07    -12.50
    8   24    0     -2.34     -0.50
    9   24    0      0.79     -4.33
   10   24    0     -6.40     -0.25
   11   24    0      5.01     -8.92
   12   24    0      3.75      1.42
   13   24    0      0.12      1.26
   14   24    0     91.04     -0.38
   15   24    0      4.05      5.79
   16   24    0      1.62     16.24
   17   24    0      1.42      1.37
   18   24    0      0.61     -4.09
   19   24    0     -2.00    -10.43
    1   25    0     -0.31      2.64
    2   25    0      8.33      1.63
    3   25    0     -1.00     10.26
    4   25    0      4.31     -0.22
    5   25    0      0.49      4.56
    6   25    0      2.21     -0.36
    7   25    0     -0.88      2.51
    8   25    0     18.91     -4.32
    9   25    0      0.86     -3.83
   10   25    0     -0.68     -1.72
   11   25    0      8.98     -2.45
   12   25    0     -4.39     -1.84
   13   25    0     -0.94      5.03
   14   25    0    -17.21     -0.36
   15   25    0     -7.35      3.56
   16   25    0    -10.68     -0.60
   17   25    0     -6.86     13.08
   18   25    0     -7.88     -2.27
   19   25    0     -0.07    -15.12
    0   26    0    -20.32      2.63
    1   26    0     -0.57      4.35
    2   26    0     12.83     -2.18
    3   26    0      1.53     -7.94
    4   26    0      8.93     -0.90
    5   26    0      1.38      6.15
    6   26    0     -2.67     -1.94
    7   26    0     -1.58      6.44
    8   26    0      3.52     -3.60
    9   26    0     -2.42      6.28
   10   26    0     10.79      0.53
   11   26    0     -3.60     -5.01
   12   26    0     -8.34      2.38
   13   26    0     -2.17    -10.96
   14   26    0    -23.13      0.16
   15   26    0      2.94     -1.78
   16   26    0      1.91     -5.49
   17   26    0      1.64     -1.44
   18   26    0      7.61      3.41
    1   27    0     -0.23    -10.74
    2   27    0      4.54     -0.44
    3   27    0     -1.37      1.58
    4   27    0     -2.45     -0.69
    5   27    0      0.06      0.76
    6   27    0     -0.88      0.55
    7   27    0      1.21     -6.36
    8   27    0    -10.86      1.36
    9   27    0      1.21      8.49
   10   27    0      5.05     -1.39
   11   27    0     -2.31     10.67
   12   27    0     -4.36     -0.09
   13   27    0      2.79     -8.82
   14   27    0     -8.79     -0.14
   15   27    0     15.04      3.30
   16   27    0    -12.11      0.12
   17   27    0      0.05     -4.93
    0   28    0      9.73     -1.67
    1   28    0     -0.72     30.30
    2   28    0     -5.56      1.19
    3   28    0      1.03      6.51
    4   28    0    -11.39      2.50
    5   28    0      2.54     -5.84
    6   28    0     -1.36      1.31
    7   28    0      0.80      8.19
    8   28    0      6.73      4.29
    9   28    0     -3.57     -1.88
   10   28    0    -11.53     -0.06
   11   28    0      0.91     16.52
   12   28    0     -4.80     -0.49
   13   28    0      0.92      6.40
   14   28    0     -0.61      0.56
   15   28    0     -7.70     -4.36
   16   28    0    -10.39      3.27
   17   28    0     -0.04     -4.98
    1   29    0      1.24      2.08
    2   29    0    -13.52     -9.16
    3   29    0      4.28     -7.38
    4   29    0      3.97     -1.74
    5   29    0      0.50      2.81
    6   29    0     -1.02     -0.06
    7   29    0      1.19     -2.63
    8   29    0    -11.00     -0.52
    9   29    0     -0.45      3.15
   10   29    0    -17.09     -1.54
   11   29    0      0.50      7.52
   12   29    0     -2.21      2.18
   13   29    0     -1.98      1.66
   14   29    0      6.20      1.59
   15   29    0     -7.19      8.99
   16   29    0     11.30     -0.74
    0   30    0    -14.03      1.18
    1   30    0     -1.28     -2.84
    2   30    0     -5.10     -3.27
    3   30    0      0.07     -1.60
    4   30    0     -3.67     -1.03
    5   30    0     -0.06     14.34
    6   30    0     -5.39      1.56
    7   30    0     -1.89     10.96
    8   30    0     -0.64     -0.54
    9   30    0      1.42     -5.58
   10   30    0     -7.14     -1.45
   11   30    0     -1.63    -14.75
   12   30    0     10.93      1.89
   13   30    0      0.57      6.84
   14   30    0      7.67     -3.23
   15   30    0      2.64      9.62
   16   30    0     -0.04      0.80
    1   31    0      0.31     -1.57
    2   31    0     -8.32     10.75
    3   31    0     -1.67      5.70
    4   31    0     -3.74      5.70
    5   31    0      1.41      3.39
    6   31    0     -5.04      1.07
    7   31    0     -0.30      2.51
    8   31    0     -5.31     -1.02
    9   31    0      0.80     -3.39
   10   31    0      7.10      0.44
   11   31    0      1.04    -42.70
   12   31    0      1.62     -2.36
   13   31    0     -1.69     -6.78
   14   31    0     -3.36     -0.94
   15   31    0      0.35      2.41
    0   32    0    -20.93     -4.71
    1   32    0      2.48      8.12
    2   32    0     -7.88      3.45
    3   32    0      0.13     -3.62
    4   32    0     14.34     -2.21
    5   32    0     -3.86      3.87
    6   32    0     -8.27     -1.55
    7   32    0      0.44    -15.54
    8   32    0     -3.15     -1.43
    9   32    0     -2.10     -3.64
   10   32    0      3.93      0.92
   11   32    0     -0.66     17.09
   12   32    0     13.90     -0.81
   13   32    0     -1.90      3.28
   14   32    0      5.56      1.82
    1   33    0      1.84     11.88
    2   33    0      7.29     -2.35
    3   33    0      0.30    -15.55
    4   33    0      4.94     -0.19
    5   33    0      0.15     -9.26
    6   33    0     14.95      3.40
    7   33    0     -0.16     -5.38
    8   33    0     -7.70      1.08
    9   33    0      0.37      0.82
   10   33    0      0.96      2.38
   11   33    0      1.06     14.53
   12   33    0     -4.56      0.97
   13   33    0      0.20      1.86
    0   34    0     14.93      1.20
    1   34    0     -2.05    -18.84
    2   34    0    -25.11      0.70
    3   34    0     -2.68     12.80
    4   34    0    -49.70     -0.68
    5   34    0     -1.36     -2.39
    6   34    0     10.44      3.71
    7   34    0      1.50     16.04
    8   34    0     -1.70     -0.12
    9   34    0      4.88     -1.77
   10   34    0     -0.16      0.09
   11   34    0      0.47     -7.61
   12   34    0    -17.06      0.51
    1   35    0     -2.12     -0.18
    2   35    0     15.05     -2.32
    3   35    0     -7.62     17.71
    4   35    0     -3.67     -4.06
    5   35    0     -0.77    -23.49
    6   35    0    -20.76    -12.19
    7   35    0      0.31     -4.40
    8   35    0      4.16     -1.34
    9   35    0      1.13    -11.47
   10   35    0      2.51     -0.87
   11   35    0     -2.52    -12.51
    0   36    0     44.26      0.28
    1   36    0      0.83     -8.83
    2   36    0     24.64     -9.75
    3   36    0      4.81     -0.68
    4   36    0     24.65      1.60
    5   36    0      2.32      8.27
    6   36    0    -17.23     -2.55
    7   36    0      1.63      3.36
    8   36    0      2.46      0.96
    9   36    0     -1.09     -7.05
   10   36    0      5.91     -0.09
    1   37    0      7.21      6.99
    2   37    0     -2.30     -3.35
    3   37    0      8.59     10.28
    4   37    0     -3.68      1.80
    5   37    0      3.28     16.58
    6   37    0      3.02      4.90
    7   37    0      1.91      0.47
    8   37    0     -6.02     -0.99
    0   38    0    -27.07     -5.84
    1   38    0     -0.38     -0.78
    2   38    0     -9.33     15.54
    3   38    0      0.47    -17.23
    4   38    0    -27.27     -3.32
    5   38    0      2.54    -11.11
    6   38    0     27.48      1.85
    1   39    0     -2.16      5.44
    2   39    0     -5.11     -2.23
    3   39    0     -4.91    -21.87
    4   39    0     23.41     -4.55
    1    0    1     -7.65   -651.36
    2    0    1    -11.35   -143.40
    3    0    1     -0.33    -82.90
    4    0    1     -7.44    -99.84
    5    0    1      8.40     20.98
    6    0    1      1.44    -20.65
    7    0    1      1.88     14.88
    8    0    1      1.93      5.00
    9    0    1      0.09     -5.06
   10    0    1     -3.41     -5.47
   11    0    1      0.80     -0.05
   12    0    1     -3.04      5.38
   13    0    1     -2.59     -4.28
   14    0    1      4.85      8.44
   15    0    1     -0.58      0.58
   16    0    1      0.75     -6.52
   17    0    1      0.29     -3.75
   18    0    1     -0.89     -0.58
   19    0    1      1.62      7.47
   20    0    1      4.18     20.75
   21    0    1      5.73      2.03
   22    0    1     -0.58      8.21
   23    0    1      1.94      6.41
   24    0    1     -1.07     -1.97
    0    1    1     -1.03   -157.30
    1    1    1    -61.76    -47.78
    2    1    1     87.87    367.92
    3    1    1    -44.92     24.06
    4    1    1     29.89     49.88
    5    1    1    -17.98      1.57
    6    1    1      1.85      6.16
    7    1    1     12.40     14.01
    8    1    1     -5.79     16.65
    9    1    1     -4.67    -12.94
   10    1    1     -3.57     -1.19
   11    1    1     -7.90    -11.20
   12    1    1      7.39    -11.74
   13    1    1     -0.18      4.61
   14    1    1      6.20     21.52
   15    1    1      0.91     -4.75
   16    1    1      2.44     20.15
   17    1    1      3.87     -0.65
   18    1    1     -8.06      2.89
   19    1    1      7.34     10.03
   20    1    1     -2.00     11.19
   21    1    1     -4.82      8.37
   22    1    1      4.24     -9.99
   23    1    1     -0.32      9.63
   24    1    1     -2.94      3.44
    0    2    1    487.67     -3.69
    1    2    1    117.63    203.89
    2    2    1     56.75    -13.95
    3    2    1    -15.22    -71.32
    4    2    1     -2.62     28.52
    5    2    1    -82.77    -17.86
    6    2    1     -5.44    -18.75
    7    2    1    -16.96     -9.01
    8    2    1     -3.15     -3.93
    9    2    1    -27.66      4.82
   10    2    1     -2.15      0.09
   11    2    1     -4.05      2.97
   12    2    1     -8.17     -4.30
   13    2    1      1.90     11.40
   14    2    1     -1.39     -0.87
   15    2    1     -6.64     19.02
   16    2    1     -7.86     11.93
   17    2    1     10.38     21.11
   18    2    1     -0.29     12.25
   19    2    1     11.84     -2.22
   20    2    1     -2.15      6.39
   21    2    1     -8.56     -1.50
   22    2    1      0.79     -2.56
   23    2    1     -1.38     12.13
   24    2    1     -0.92      2.42
    0    3    1      1.93    -75.86
    1    3    1   -216.03    117.15
    2    3    1    -96.50     50.95
    3    3    1     -4.63      0.03
    4    3    1    -11.67     48.89
    5    3    1     40.15     -8.01
    6    3    1     -0.64     -4.03
    7    3    1    -28.97    -12.00
    8    3    1      0.12     -9.54
    9    3    1     -5.76     14.88
   10    3    1     -3.46    -14.33
   11    3    1      8.19      6.70
   12    3    1     -9.28     12.48
   13    3    1      5.98    -12.45
   14    3    1     -3.32     -7.97
   15    3    1      4.18      2.04
   16    3    1     -0.07      1.47
   17    3    1     13.12      7.98
   18    3    1     11.22      8.37
   19    3    1      3.92      8.56
   20    3    1     10.98     -6.56
   21    3    1     -5.76      2.93
   22    3    1      8.37      5.75
   23    3    1     -2.28      0.42
   24    3    1      2.21    -12.74
    0    4    1   -167.27     -6.74
    1    4    1    -44.08    -61.46
    2    4    1     29.15    -53.65
    3    4    1   -112.45     72.85
    4    4    1     30.05    -91.87
    5    4    1     47.40     10.79
    6    4    1     14.91      5.51
    7    4    1      9.47      5.76
    8    4    1      5.26    -19.86
    9    4    1     15.90     -0.09
   10    4    1    -12.47     -7.47
   11    4    1     -8.86     -5.22
   12    4    1    -10.47     -1.71
   13    4    1     -7.32     -1.69
   14    4    1     -9.79     -5.90
   15    4    1      1.66     -4.90
   16    4    1    -13.43    -25.43
   17    4    1     -2.53     -8.11
   18    4    1    -10.23    -15.84
   19    4    1    -17.38    -15.30
   20    4    1      2.65     -6.82
   21    4    1      9.87      3.28
   22    4    1    -11.55    -13.94
   23    4    1    -12.51     -5.04
   24    4    1     -2.61     -1.52
    0    5    1     -3.62     82.58
    1    5    1     92.72    -49.48
    2    5    1     42.66    -90.61
    3    5    1     10.65    -61.72
    4    5    1     15.60    -40.46
    5    5    1      3.94      1.18
    6    5    1     -0.74     -2.73
    7    5    1     12.60      4.44
    8    5    1      8.71    -14.85
    9    5    1     -0.33    -20.06
   10    5    1     -4.27     -0.88
   11    5    1     -4.15      0.13
   12    5    1      7.58    -10.81
   13    5    1    -14.22      2.49
   14    5    1      6.06      7.47
   15    5    1      0.31      7.60
   16    5    1     11.09     -5.00
   17    5    1      7.94      0.71
   18    5    1     -2.51     -7.81
   19    5    1    -13.18     -5.24
   20    5    1     -9.55    -30.26
   21    5    1     -4.58     -0.86
   22    5    1    -13.22     -1.14
   23    5    1     -5.23     -1.53
   24    5    1     -5.68     16.94
    0    6    1    164.80     27.22
    1    6    1     72.62    109.83
    2    6    1     53.55     -1.69
    3    6    1     72.17     17.91
    4    6    1      9.06     26.81
    5    6    1    -18.72     26.23
    6    6    1    -20.08     -3.11
    7    6    1      4.00     -1.54
    8    6    1    -16.17      4.06
    9    6    1     -4.83    -18.86
   10    6    1      4.56     14.20
   11    6    1      3.27    -12.25
   12    6    1      1.56      1.11
   13    6    1     -3.64    -12.42
   14    6    1      0.08     -9.17
   15    6    1      6.63     -9.06
   16    6    1      8.16    -10.41
   17    6    1     -5.43    -14.39
   18    6    1      6.80     14.42
   19    6    1      6.57      9.62
   20    6    1      2.29     11.05
   21    6    1     15.25     -9.93
   22    6    1     16.36     33.62
   23    6    1      8.22     -9.60
   24    6    1     -4.69      3.56
    0    7    1     -4.59    -95.02
    1    7    1     15.79     30.91
    2    7    1     24.13      9.74
    3    7    1      5.32     28.85
    4    7    1      9.27     18.22
    5    7    1     12.76      0.79
    6    7    1      8.91      8.17
    7    7    1     12.97      0.43
    8    7    1     -0.27     21.85
    9    7    1      7.40      8.37
   10    7    1     11.15     21.30
   11    7    1     -5.07    -13.70
   12    7    1     -5.23     14.02
   13    7    1     -1.16     -6.31
   14    7    1      9.38     20.19
   15    7    1      0.28     -7.58
   16    7    1      3.27     12.17
   17    7    1      2.84     -3.32
   18    7    1     -0.44      8.91
   19    7    1     12.26      0.61
   20    7    1     13.83     15.60
   21    7    1     11.31      3.18
   22    7    1     -0.11      3.78
   23    7    1     -2.54      1.80
   24    7    1      0.50    -19.09
    0    8    1    -13.04     -6.87
    1    8    1    -48.84      6.86
    2    8    1    -16.35     31.65
    3    8    1      1.84     20.34
    4    8    1     -2.33    -23.31
    5    8    1    -19.39     -6.84
    6    8    1      8.68     11.72
    7    8    1      0.37     -6.58
    8    8    1     11.75      5.54
    9    8    1      8.24     13.44
   10    8    1      6.86     -5.89
   11    8    1    -13.37     -0.72
   12    8    1      2.15     10.25
   13    8    1     31.62      4.29
   14    8    1     -7.92    -17.19
   15    8    1    -16.95     -0.56
   16    8    1     -8.87     23.59
   17    8    1     -5.65      9.61
   18    8    1      3.81     21.43
   19    8    1     -1.53      4.40
   20    8    1      0.59     -6.44
   21    8    1    -11.15     17.04
   22    8    1    -14.48    -13.84
   23    8    1     -8.78      2.81
   24    8    1      5.03      0.55
    0    9    1      1.92     39.55
    1    9    1    -22.03    -11.82
    2    9    1      3.35    -10.87
    3    9    1     -9.11     15.24
    4    9    1     -6.82     -8.45
    5    9    1     -9.08     -7.36
    6    9    1    -26.23    -30.94
    7    9    1    -19.76      3.54
    8    9    1      6.99    -14.18
    9    9    1     16.38      3.98
   10    9    1     -8.59    -10.13
   11    9    1      5.17      8.91
   12    9    1      2.51    -27.98
   13    9    1     21.10     29.76
   14    9    1      3.62     -1.18
   15    9    1      5.61      7.21
   16    9    1    -12.55      8.71
   17    9    1      1.76     -1.35
   18    9    1     -3.97    -17.33
   19    9    1    -10.81      7.75
   20    9    1     -9.64     -5.68
   21    9    1      2.09     -0.29
   22    9    1      3.05      5.95
   23    9    1      6.14     -4.84
    0   10    1    -45.95     -3.80
    1   10    1     17.13      0.15
    2   10    1     -4.04    -22.14
    3   10    1     -1.63     -5.63
    4   10    1     -5.18     13.48
    5   10    1     -7.61      2.98
    6   10    1      1.58     -5.04
    7   10    1     -3.46      1.65
    8   10    1      7.67    -15.66
    9   10    1     -8.65      0.12
   10   10    1     11.59     -2.39
   11   10    1      9.36     10.90
   12   10    1     21.54    -31.90
   13   10    1     -3.13     -4.98
   14   10    1      8.01     16.37
   15   10    1     13.90     -1.23
   16   10    1      5.95      1.25
   17   10    1      6.97     -0.72
   18   10    1      3.23     -0.65
   19   10    1     -1.21     -7.44
   20   10    1     -1.37      2.04
   21   10    1     13.64     -8.16
   22   10    1     -2.98      0.98
   23   10    1      0.40      4.70
    0   11    1      0.88     18.98
    1   11    1      8.64     12.52
    2   11    1     -5.41     16.99
    3   11    1    -29.06      2.15
    4   11    1      8.02     12.84
    5   11    1     -7.77      8.10
    6   11    1     11.63     19.01
    7   11    1      4.62      5.82
    8   11    1    -11.45      1.82
    9   11    1     -6.46     -4.57
   10   11    1      4.52     -1.74
   11   11    1     -4.17      3.59
   12   11    1     -0.02      7.39
   13   11    1    -17.66    -13.56
   14   11    1    -20.97    -11.15
   15   11    1      8.61      6.11
   16   11    1      6.39     -5.71
   17   11    1      3.31      5.71
   18   11    1      2.51     28.91
   19   11    1      6.02     -6.32
   20   11    1     -4.65     -0.31
   21   11    1     -1.98     11.15
   22   11    1      5.54     -0.05
   23   11    1     -3.26     -0.21
    0   12    1      3.55      2.22
    1   12    1    -24.08     16.12
    2   12    1     -6.25    -10.80
    3   12    1      3.26      2.09
    4   12    1     -1.45     -7.51
    5   12    1     -4.11     -6.43
    6   12    1      2.03     18.23
    7   12    1     -7.81     -4.19
    8   12    1     -8.73      4.06
    9   12    1      3.40     13.32
   10   12    1     -8.10     -6.56
   11   12    1      5.49      0.64
   12   12    1    -10.61     -3.62
   13   12    1     -7.96     -4.42
   14   12    1      3.18      6.29
   15   12    1     11.78     -0.90
   16   12    1      1.99    -10.53
   17   12    1      3.37      6.96
   18   12    1    -15.72    -12.19
   19   12    1    -18.23     19.21
   20   12    1     -3.24      2.27
   21   12    1      3.44      3.46
   22   12    1      2.62      0.82
   23   12    1     -8.26     -1.73
    0   13    1     -1.39     -7.32
    1   13    1    -14.60    -15.51
    2   13    1     -5.92    -24.42
    3   13    1      3.55     -0.03
    4   13    1     -4.45     27.45
    5   13    1     -6.84     -1.21
    6   13    1      2.50     -3.52
    7   13    1     -8.39     -8.60
    8   13    1      6.22      2.08
    9   13    1      9.86     -0.23
   10   13    1     -1.06    -17.46
   11   13    1      1.02    -13.81
   12   13    1     -1.69      1.56
   13   13    1      9.39     -5.20
   14   13    1     15.52     12.67
   15   13    1    -17.94      2.66
   16   13    1      0.05     -7.35
   17   13    1     -3.72     -3.83
   18   13    1      2.58     -7.33
   19   13    1      5.53    -11.32
   20   13    1      3.28    -14.96
   21   13    1     20.42     -9.48
   22   13    1     -9.59     12.42
   23   13    1     -4.87      3.58
    0   14    1    -20.21     -2.37
    1   14    1     -1.32      1.67
    2   14    1     -4.74     17.25
    3   14    1     12.15      3.65
    4   14    1     -5.58      3.39
    5   14    1     17.77     -7.22
    6   14    1      8.04    -29.16
    7   14    1     15.97     -0.88
    8   14    1      2.32    -12.63
    9   14    1    -22.91     -6.19
   10   14    1      0.61     10.62
   11   14    1     -6.62      2.69
   12   14    1     -6.50     25.57
   13   14    1     14.51     11.06
   14   14    1     -4.98     -8.02
   15   14    1     -6.23      8.64
   16   14    1     -0.75     -5.17
   17   14    1     15.23    -14.42
   18   14    1      0.84      7.51
   19   14    1     -3.94    -20.71
   20   14    1      1.36     -3.21
   21   14    1    -14.38     -3.96
   22   14    1     -9.06     16.02
   23   14    1     -0.30     -3.98
    0   15    1      3.10     11.89
    1   15    1     -2.79      5.92
    2   15    1      5.64     11.68
    3   15    1     18.76      8.06
    4   15    1      4.91     -9.66
    5   15    1     -5.78     -5.66
    6   15    1      9.93     14.87
    7   15    1    -12.82     10.10
    8   15    1      7.07     32.95
    9   15    1     -2.14     -4.16
   10   15    1      2.67     11.39
   11   15    1      9.82      9.12
   12   15    1      2.97    -13.02
   13   15    1     -4.17      9.56
   14   15    1     -5.33    -20.75
   15   15    1      3.31    -15.71
   16   15    1      3.27     -3.65
   17   15    1     14.08      8.65
   18   15    1      1.44     21.43
   19   15    1    -16.65      4.54
   20   15    1     11.39     13.07
   21   15    1    -14.24     -0.96
   22   15    1     -2.17    -10.26
    0   16    1      6.28      6.47
    1   16    1     10.38     -7.20
    2   16    1      0.01     -5.11
    3   16    1     20.08     -0.15
    4   16    1     -0.50     -6.65
    5   16    1    -18.24     12.86
    6   16    1    -13.90      0.13
    7   16    1      0.49     17.56
    8   16    1    -12.89      4.75
    9   16    1     -7.58      7.00
   10   16    1      0.16     -4.96
   11   16    1    -22.66     -0.58
   12   16    1     10.09    -12.39
   13   16    1     -8.13     -6.82
   14   16    1      2.47    -10.89
   15   16    1     -4.65     -2.07
   16   16    1     -3.45     -6.87
   17   16    1     10.20     20.53
   18   16    1      0.78     15.46
   19   16    1      9.84     -2.76
   20   16    1      5.59     -5.77
   21   16    1     10.33      6.20
   22   16    1     10.03     -6.44
    0   17    1     -3.59    -10.08
    1   17    1      3.11      2.10
    2   17    1     -4.88     -4.39
    3   17    1    -13.96      7.47
    4   17    1      5.65     12.01
    5   17    1     19.65     24.18
    6   17    1     12.37    -15.01
    7   17    1     35.81      0.23
    8   17    1     -3.73     -6.16
    9   17    1    -15.86     -4.81
   10   17    1     -4.75     -4.32
   11   17    1    -11.37     -2.09
   12   17    1     -9.31      1.28
   13   17    1    -14.64     -7.06
   14   17    1     12.91      5.99
   15   17    1      6.51      3.95
   16   17    1      1.53     -5.55
   17   17    1     10.27     -5.98
   18   17    1      1.76     -3.52
   19   17    1      1.59      2.62
   20   17    1     -6.95      2.94
   21   17    1      4.85     -0.18
   22   17    1     11.99     -0.87
    0   18    1     -7.72     -2.92
    1   18    1     -1.26     10.65
    2   18    1     -0.27     -7.84
    3   18    1    -11.08     -1.27
    4   18    1      0.63      0.21
    5   18    1      1.42     -5.59
    6   18    1      3.02     -0.64
    7   18    1    -22.19     -2.56
    8   18    1     -3.18      4.81
    9   18    1      4.99     -0.88
   10   18    1     -1.46      2.17
   11   18    1     33.46      4.18
   12   18    1     -4.34      6.67
   13   18    1     -5.24    -14.34
   14   18    1    -10.47      8.16
   15   18    1      6.55     -2.59
   16   18    1      8.43     16.79
   17   18    1     -5.62     -8.60
   18   18    1      3.42      0.73
   19   18    1     -1.74     11.82
   20   18    1     -1.71     -4.76
   21   18    1     -6.51    -11.54
    0   19    1      0.95     -0.46
    1   19    1     12.69     -8.24
    2   19    1      0.98    -12.25
    3   19    1      6.62     -6.11
    4   19    1    -10.74     -3.02
    5   19    1    -17.47     -0.95
    6   19    1    -16.76     -2.33
    7   19    1    -12.05      0.10
    8   19    1     -0.24    -13.81
    9   19    1     21.30     -1.35
   10   19    1      0.99      5.55
   11   19    1     -7.39      0.56
   12   19    1     -2.64     15.85
   13   19    1      8.69     -0.58
   14   19    1     -1.68      8.72
   15   19    1     -0.62     -0.36
   16   19    1      8.98      1.67
   17   19    1    -12.27      3.36
   18   19    1     -1.61      2.33
   19   19    1     -8.63      1.37
   20   19    1      9.09      3.30
   21   19    1     -1.38     -1.07
    0   20    1     14.09     -2.56
    1   20    1     -1.64     -8.22
    2   20    1      7.85     20.49
    3   20    1      8.45      8.33
    4   20    1      2.46     -1.64
    5   20    1     -4.95     -2.84
    6   20    1     -4.51     -6.08
    7   20    1      6.96     -6.61
    8   20    1      2.23     -0.86
    9   20    1     -1.54      3.53
   10   20    1     -4.33      3.60
   11   20    1    -10.64     -5.49
   12   20    1     -3.97      4.95
   13   20    1     -0.63      5.75
   14   20    1      6.90     -4.44
   15   20    1      4.05     -7.73
   16   20    1    -12.93     -6.24
   17   20    1     -0.04     -4.32
   18   20    1      0.57     -7.56
   19   20    1      4.92     -9.37
   20   20    1      6.15     -2.08
   21   20    1     -4.06      2.59
    0   21    1     -0.20      7.16
    1   21    1      5.22      7.11
    2   21    1      2.81     -5.67
    3   21    1      4.02      7.93
    4   21    1     -4.05     -7.57
    5   21    1     -6.67    -10.82
    6   21    1     -3.15     28.33
    7   21    1      3.17     -4.53
    8   21    1     -1.34     13.23
    9   21    1      1.70      2.67
   10   21    1     -5.93     -8.85
   11   21    1     13.94     -0.18
   12   21    1     -0.76     -4.38
   13   21    1     -7.78      7.30
   14   21    1      1.43    -10.92
   15   21    1    -14.01     -2.71
   16   21    1     -2.23      6.15
   17   21    1    -21.36     -1.49
   18   21    1      6.58    -21.84
   19   21    1     -2.73      2.33
   20   21    1     -2.67      3.68
    0   22    1    -17.47      5.77
    1   22    1    -18.88     10.38
    2   22    1     -2.40    -17.08
    3   22    1     -0.96    -11.16
    4   22    1     -2.03     12.05
    5   22    1     16.97     -3.06
    6   22    1     -3.08      6.28
    7   22    1     -3.63      5.20
    8   22    1     -1.35     -2.06
    9   22    1     -3.82     -1.89
   10   22    1      6.10      6.10
   11   22    1     -6.89      2.32
   12   22    1      4.30      2.15
   13   22    1     -1.25     -4.06
   14   22    1     -7.56     14.00
   15   22    1    -59.01      7.56
   16   22    1     11.69      5.57
   17   22    1     -9.98     -3.01
   18   22    1      6.47      2.75
   19   22    1      7.22      1.75
   20   22    1     -8.84     -5.97
    0   23    1      0.98    -10.59
    1   23    1     -0.56      2.23
    2   23    1     -4.60      0.97
    3   23    1    -10.42     -0.85
    4   23    1     -9.54      8.01
    5   23    1      2.16      5.83
    6   23    1      1.44     -1.97
    7   23    1     -8.12      4.75
    8   23    1      0.04     -2.99
    9   23    1    -12.46      2.32
   10   23    1      9.22     10.68
   11   23    1      0.53     -5.01
   12   23    1     -1.54    -22.08
   13   23    1     -6.42     -4.97
   14   23    1    -13.16    -14.83
   15   23    1     -9.91     -1.72
   16   23    1     -9.92    -35.84
   17   23    1     16.45      3.63
   18   23    1     -8.44     10.20
   19   23    1     -5.80      5.04
   20   23    1      0.28      7.81
    0   24    1      8.59     -1.29
    1   24    1     39.94    -13.04
    2   24    1     -7.47     10.31
    3   24    1     18.04      6.58
    4   24    1     -2.53      3.53
    5   24    1     15.06     -3.61
    6   24    1      2.82     -6.31
    7   24    1     10.96     -6.32
    8   24    1      0.25      2.22
    9   24    1      7.28     -3.29
   10   24    1     -2.63    -10.21
   11   24    1     -0.73      8.28
   12   24    1      3.78      9.02
   13   24    1     12.25     -0.92
   14   24    1      2.89     19.20
   15   24    1     97.83    -29.78
   16   24    1      0.94    -12.35
   17   24    1     29.91      1.83
   18   24    1     -9.23      0.74
   19   24    1      3.43     -1.05
    0   25    1     -5.47    -26.13
    1   25    1     -5.40      1.56
    2   25    1     -5.67      5.38
    3   25    1     16.02     -2.94
    4   25    1      5.92      4.45
    5   25    1      2.72      4.01
    6   25    1     10.43      2.05
    7   25    1      0.92     -3.99
    8   25    1      4.39     -3.46
    9   25    1      2.68     -5.40
   10   25    1     -5.24    -10.33
   11   25    1      8.54      7.39
   12   25    1      1.78      6.25
   13   25    1      5.39      6.97
   14   25    1      7.44     20.59
   15   25    1    -11.11     19.56
   16   25    1     18.87     40.34
   17   25    1     -0.38      8.44
   18   25    1     -2.41     20.73
   19   25    1     -0.76      2.50
    0   26    1     -9.23      1.00
    1   26    1      8.80      0.83
    2   26    1     -3.69      0.78
    3   26    1      0.16     -4.08
    4   26    1     12.24      2.74
    5   26    1     -2.53     -0.58
    6   26    1      0.96     -5.65
    7   26    1     -5.22     -5.02
    8   26    1      3.54     -7.39
    9   26    1     13.70      0.69
   10   26    1      3.91      8.20
   11   26    1      5.48     -7.41
   12   26    1     -2.04      7.22
   13   26    1     -4.57      2.71
   14   26    1      3.23    -27.77
   15   26    1    -31.86     14.57
   16   26    1     -7.94    -24.12
   17   26    1     -6.62     -1.14
   18   26    1      3.48      1.08
    0   27    1      3.69      1.79
    1   27    1      7.33      2.42
    2   27    1      5.91      6.14
    3   27    1      2.84     -1.69
    4   27    1      0.07    -14.25
    5   27    1    -12.50     -0.83
    6   27    1     -4.02     -8.02
    7   27    1     -5.49     -1.39
    8   27    1      4.62      1.93
    9   27    1      3.67     -0.81
   10   27    1      7.94      7.29
   11   27    1    -11.56     -8.36
   12   27    1     -0.36     10.18
   13   27    1     -7.42      0.69
   14   27    1     -9.23    -20.41
   15   27    1     -7.81    -10.79
   16   27    1     -5.65     10.13
   17   27    1      6.05     -6.30
    0   28    1     21.17     -6.64
    1   28    1    -16.64     -4.09
    2   28    1     13.55     -7.00
    3   28    1      2.06      2.50
    4   28    1      0.19     10.24
    5   28    1     -0.32     -4.26
    6   28    1      1.87     19.18
    7   28    1      1.81     -0.42
    8   28    1     -4.08     10.72
    9   28    1    -19.29      4.46
   10   28    1      0.29     -3.63
   11   28    1     -2.84      7.78
   12   28    1     -3.14     13.70
   13   28    1      8.61      0.54
   14   28    1      1.08     23.53
   15   28    1     -1.55     -7.35
   16   28    1      2.95      7.30
   17   28    1     -9.72     10.63
    0   29    1      0.13      9.24
    1   29    1     -9.94     -5.37
    2   29    1      1.68    -10.64
    3   29    1      6.63     -0.22
    4   29    1     -1.52      3.60
    5   29    1      5.15     -0.31
    6   29    1      1.45      4.16
    7   29    1      7.68      7.26
    8   29    1     -2.39      0.49
    9   29    1      0.63      4.52
   10   29    1      4.09      3.15
   11   29    1     15.70     12.83
   12   29    1     -0.05     -2.60
   13   29    1     -3.75     -2.12
   14   29    1      0.10     14.95
   15   29    1     -0.75      1.72
   16   29    1     -2.66     -4.20
    0   30    1     -6.91      8.68
    1   30    1     -8.29     15.74
    2   30    1     -0.78     -3.86
    3   30    1     -6.77      2.95
    4   30    1      8.55     -4.23
    5   30    1     -0.64      4.04
    6   30    1      3.84     -6.35
    7   30    1     -5.22     11.58
    8   30    1      5.83      1.52
    9   30    1      7.03      2.21
   10   30    1     -5.93     12.40
   11   30    1      5.97      1.97
   12   30    1      0.52    -13.21
   13   30    1     -9.28      1.37
   14   30    1      4.05     -2.08
   15   30    1     17.37      6.02
   16   30    1     -1.65      0.95
    0   31    1      1.96      8.80
    1   31    1      8.88     -3.26
    2   31    1     -8.19    -24.69
    3   31    1    -12.91    -11.11
    4   31    1      6.27     -6.76
    5   31    1      2.82      4.50
    6   31    1     -2.01     -0.82
    7   31    1      8.51     -5.02
    8   31    1      2.60     -5.80
    9   31    1      5.06      3.49
   10   31    1    -12.24     -8.15
   11   31    1     -8.05     -5.91
   12   31    1      3.31     -8.13
   13   31    1      6.52     -1.24
   14   31    1      8.08    -13.71
   15   31    1      7.30      9.49
    0   32    1      4.03     -6.05
    1   32    1    -24.44      0.91
    2   32    1      8.97     20.14
    3   32    1      4.91    -10.77
    4   32    1      0.43      2.87
    5   32    1      8.93      9.14
    6   32    1      1.28     10.08
    7   32    1     -1.83      3.76
    8   32    1      1.82     -8.63
    9   32    1      4.52     -1.68
   10   32    1      1.15     -4.90
   11   32    1     -7.00    -13.22
   12   32    1     12.93      2.14
   13   32    1      5.88     -5.28
   14   32    1     11.87    -15.37
    0   33    1     -3.24      7.69
    1   33    1      6.02     -2.80
    2   33    1     -4.04      4.41
    3   33    1      4.20     14.72
    4   33    1     -2.22    -11.43
    5   33    1     13.24     -3.00
    6   33    1      1.24      0.50
    7   33    1    -17.34     -3.44
    8   33    1     -4.11      1.61
    9   33    1      2.11     -0.65
   10   33    1      6.54     22.31
   11   33    1     -4.53     -0.35
   12   33    1     -3.43      2.04
   13   33    1    -22.86     -3.89
    0   34    1    -22.03      7.35
    1   34    1     14.38      6.63
    2   34    1     -9.40     11.30
    3   34    1    -10.49     20.72
    4   34    1      1.87     -6.85
    5   34    1      3.39      7.26
    6   34    1     -2.05     -1.15
    7   34    1      5.42    -14.73
    8   34    1     -5.36      8.69
    9   34    1      1.91      3.17
   10   34    1     -3.37      6.05
   11   34    1      1.09     10.46
   12   34    1     -8.00     11.69
    0   35    1     -4.82    -10.14
    1   35    1      2.01      8.85
    2   35    1      2.55    -10.31
    3   35    1      0.26    -12.19
    4   35    1      3.55      5.93
    5   35    1      8.55      1.40
    6   35    1      1.09     -7.04
    7   35    1      1.69      7.69
    8   35    1     -0.36     -3.28
    9   35    1     -0.19      1.77
   10   35    1     -8.95    -17.04
   11   35    1     -2.18     -3.85
    0   36    1      0.39     -3.43
    1   36    1      4.74    -10.01
    2   36    1     -8.81    -31.91
    3   36    1      9.50    -16.43
    4   36    1     -1.13    -15.09
    5   36    1    -30.04     -6.06
    6   36    1      0.23      0.62
    7   36    1      4.47     15.48
    8   36    1      0.00     -6.38
    9   36    1      5.67     -7.26
   10   36    1     -0.70      2.76
    0   37    1      6.46    -17.29
    1   37    1     -0.20     -9.45
    2   37    1     11.30     23.96
    3   37    1     10.95      3.62
    4   37    1      5.06     -1.10
    5   37    1      6.02     -4.20
    6   37    1     -3.78     -7.44
    7   37    1      8.24     -0.69
    8   37    1     -0.29      3.31
    0   38    1     11.57     -1.05
    1   38    1     -7.92     -1.84
    2   38    1      4.13      3.98
    3   38    1    -11.16     25.67
    4   38    1     -9.62     18.31
    5   38    1     12.35     17.15
    6   38    1      1.46      7.07
    0   39    1     -1.48     28.46
    1   39    1      5.66      5.82
    2   39    1      4.65      6.93
    3   39    1     11.18      0.58
    4   39    1     -6.82     22.70
    0    0    2    769.17     -3.16
    1    0    2   -137.41      7.10
    2    0    2   -109.42      2.90
    3    0    2    -81.88     -4.53
    4    0    2    -47.65      5.90
    5    0    2     10.37     -0.64
    6    0    2     31.89     -2.59
    7    0    2     18.44     -2.54
    8    0    2     -5.82      2.32
    9    0    2     48.47     -1.57
   10    0    2     25.46     -0.27
   11    0    2     -5.31      2.97
   12    0    2     -4.08     -2.92
   13    0    2     -3.72      2.95
   14    0    2     34.65     -0.33
   15    0    2     -2.26     -1.37
   16    0    2      6.55     -3.27
   17    0    2    -14.38     -0.39
   18    0    2     -6.97    -15.14
   19    0    2     -3.03     -2.64
   20    0    2    -11.00     -1.19
   21    0    2      5.17     -5.61
   22    0    2     -3.96     -4.91
   23    0    2      0.15     -1.64
   24    0    2    -12.02     -2.69
    0    1    2      0.63    420.53
    1    1    2    512.68    141.32
    2    1    2    -70.29     11.93
    3    1    2     98.37     66.77
    4    1    2     52.50     25.02
    5    1    2      7.17     22.17
    6    1    2     17.54    -10.03
    7    1    2     22.30      2.59
    8    1    2     -4.11      3.66
    9    1    2      4.52      1.94
   10    1    2    -56.40     25.32
   11    1    2     -7.66      5.14
   12    1    2     28.92      1.10
   13    1    2      6.01      8.94
   14    1    2     10.70     -2.54
   15    1    2     15.75      8.31
   16    1    2     -3.92    -17.50
   17    1    2      2.49     -4.42
   18    1    2      5.69     -5.71
   19    1    2      4.01     -2.83
   20    1    2     -0.89     -0.98
   21    1    2    -14.47      6.64
   22    1    2      2.09     -5.20
   23    1    2     -2.54     -4.24
   24    1    2      9.82      1.46
    0    2    2   -162.82      0.38
    1    2    2    -45.86   -298.29
    2    2    2    -31.37    -87.19
    3    2    2     80.25      9.22
    4    2    2     20.84     35.13
    5    2    2    -44.56      4.25
    6    2    2    -21.12     17.29
    7    2    2    -10.08     23.34
    8    2    2     -4.57     21.74
    9    2    2    -26.90    -12.96
   10    2    2     -6.48      5.92
   11    2    2     -5.10      0.35
   12    2    2      5.33      5.89
   13    2    2      7.15    -11.97
   14    2    2     -3.74     13.80
   15    2    2     -4.49      2.42
   16    2    2     -1.46      1.94
   17    2    2     13.83      8.16
   18    2    2     -2.60     -2.30
   19    2    2     11.93     17.30
   20    2    2     21.89     -1.14
   21    2    2      0.06     -3.54
   22    2    2      9.00     10.00
   23    2    2      1.21     -7.62
   24    2    2     18.55      4.28
    0    3    2      0.99   -191.73
    1    3    2   -195.25     91.17
    2    3    2     83.24     53.50
    3    3    2    -10.27    -53.25
    4    3    2     30.84     -4.82
    5    3    2     -3.98      8.35
    6    3    2      3.57     -2.09
    7    3    2      2.77      9.48
    8    3    2     -8.19      6.18
    9    3    2     -0.29      0.61
   10    3    2     17.94     -8.23
   11    3    2      8.04      0.06
   12    3    2    -22.41     -8.43
   13    3    2      1.32    -19.57
   14    3    2    -10.72      6.50
   15    3    2    -13.03      7.49
   16    3    2     12.60      7.13
   17    3    2      0.55     -0.02
   18    3    2    -10.07     -2.02
   19    3    2     10.98    -26.11
   20    3    2      7.32     24.34
   21    3    2     -2.12    -12.41
   22    3    2    -12.49      1.39
   23    3    2      5.91    -12.26
   24    3    2     -1.83     -2.64
    0    4    2   -141.69     -4.42
    1    4    2    -60.88     42.87
    2    4    2     36.67    135.69
    3    4    2    -79.08    -42.18
    4    4    2     25.39    -20.56
    5    4    2     17.49    -10.19
    6    4    2      2.44    -25.59
    7    4    2     -7.97    -19.71
    8    4    2      3.24     -8.79
    9    4    2     -0.19     14.29
   10    4    2      0.12      3.36
   11    4    2      0.19      1.10
   12    4    2     -4.06     11.36
   13    4    2     -0.63      4.80
   14    4    2     10.13     -0.62
   15    4    2     -4.19      7.35
   16    4    2     -7.11      8.24
   17    4    2     -6.71     16.95
   18    4    2     -8.80      1.79
   19    4    2     -7.13    -14.08
   20    4    2     -1.50      3.07
   21    4    2    -22.80     13.13
   22    4    2    -13.00    -17.64
   23    4    2     -4.03      2.30
   24    4    2     -1.49     -2.37
    0    5    2     -4.39    -12.87
    1    5    2   -121.45    -99.88
    2    5    2      8.28    -59.29
    3    5    2    -61.71    -12.47
    4    5    2    -45.26     -7.30
    5    5    2     13.29      1.72
    6    5    2     16.36     -3.27
    7    5    2    -10.79     -1.31
    8    5    2     10.94     -5.76
    9    5    2     -6.80      1.50
   10    5    2    -13.04     -8.45
   11    5    2      6.96     11.32
   12    5    2     -7.30      5.02
   13    5    2      4.14      3.98
   14    5    2      6.63     -7.29
   15    5    2     16.96     -0.07
   16    5    2     -4.25     -6.39
   17    5    2      4.15     -2.43
   18    5    2     14.70      2.94
   19    5    2    -17.40     -0.36
   20    5    2      1.12     -7.03
   21    5    2     -0.86      4.72
   22    5    2      2.84      2.54
   23    5    2     -0.22     16.32
   24    5    2      8.26      1.74
    0    6    2    134.27     -3.01
    1    6    2     71.69    -78.64
    2    6    2     -7.33    -73.60
    3    6    2     14.33     -7.52
    4    6    2     16.39    -11.11
    5    6    2     -7.18     -5.44
    6    6    2     10.67      1.28
    7    6    2      2.12     23.24
    8    6    2      6.82     -2.26
    9    6    2     -8.91     -8.19
   10    6    2    -11.39     -3.53
   11    6    2      3.70     -9.24
   12    6    2     -4.67     -4.32
   13    6    2    -14.36      6.37
   14    6    2     -2.58      6.40
   15    6    2    -10.95     -3.87
   16    6    2     -9.76    -14.34
   17    6    2      2.31     -8.50
   18    6    2     -9.37     -9.94
   19    6    2     -2.46     -8.59
   20    6    2    -12.03     -4.74
   21    6    2      9.56      0.32
   22    6    2     -0.81     -0.25
   23    6    2      6.20     -0.57
   24    6    2      5.07      5.25
    0    7    2      3.13    -13.83
    1    7    2     20.91      2.19
    2    7    2     24.83    -14.76
    3    7    2    -25.16     17.76
    4    7    2     24.10    -15.90
    5    7    2      0.23      3.10
    6    7    2     23.71     -2.00
    7    7    2     22.73      2.16
    8    7    2      0.38     -7.79
    9    7    2     -8.77     -3.22
   10    7    2      8.88      0.82
   11    7    2     -8.70     -3.35
   12    7    2     12.30      5.28
   13    7    2     -3.88      5.41
   14    7    2      1.64     11.25
   15    7    2     -0.44     -9.22
   16    7    2      5.16      2.28
   17    7    2      0.34     -2.62
   18    7    2    -10.49      1.56
   19    7    2     -0.34      2.71
   20    7    2      7.17    -10.37
   21    7    2     -5.65      2.43
   22    7    2      5.41    -16.06
   23    7    2      0.93    -23.14
   24    7    2     -2.58      2.47
    0    8    2     30.02      8.10
    1    8    2     -0.44     36.69
    2    8    2     50.18     -7.25
    3    8    2     -7.85     14.31
    4    8    2    -13.08     -3.64
    5    8    2      3.07    -11.76
    6    8    2    -10.40     -0.71
    7    8    2      4.97    -11.63
    8    8    2    -21.65      7.53
    9    8    2     14.51     12.16
   10    8    2      1.40      1.76
   11    8    2      2.07      1.12
   12    8    2     -3.35     -2.37
   13    8    2      4.71     -8.81
   14    8    2    -13.79    -15.99
   15    8    2      9.21      0.10
   16    8    2     -2.97     -6.40
   17    8    2     -6.65     -1.20
   18    8    2      5.88      2.94
   19    8    2     14.75     24.56
   20    8    2     22.76     -6.14
   21    8    2      0.61     -0.71
   22    8    2     12.43     11.00
   23    8    2      0.09      3.56
   24    8    2      1.52     -3.35
    0    9    2     -1.76    -52.86
    1    9    2     -5.12     11.56
    2    9    2    -29.95     17.32
    3    9    2     23.25     14.60
    4    9    2      5.11     10.46
    5    9    2     -1.56     17.77
    6    9    2     -5.24    -11.48
    7    9    2     -4.78      2.32
    8    9    2     12.93     -1.28
    9    9    2     -2.87      0.49
   10    9    2     -1.38      3.97
   11    9    2     -6.44      0.72
   12    9    2      0.33     -2.38
   13    9    2     -2.27    -13.29
   14    9    2    -17.66      3.71
   15    9    2      4.00      1.90
   16    9    2      3.00      4.05
   17    9    2      3.15      2.06
   18    9    2      9.06    -10.38
   19    9    2      0.37     -4.26
   20    9    2     -2.81      8.61
   21    9    2     -0.12      3.09
   22    9    2     -5.23     14.94
   23    9    2     -6.48      3.54
    0   10    2      3.01      2.16
    1   10    2     -2.52     14.42
    2   10    2     24.52     16.28
    3   10    2     11.76    -13.14
    4   10    2     10.71     -8.39
    5   10    2     -9.05     -4.58
    6   10    2    -10.95      5.17
    7   10    2     -3.87     -1.70
    8   10    2      9.12      9.50
    9   10    2      5.68     -7.28
   10   10    2      9.25      1.60
   11   10    2    -18.51      7.35
   12   10    2     -7.65      6.94
   13   10    2      6.52     16.29
   14   10    2     -2.32    -13.57
   15   10    2    -16.15    -14.86
   16   10    2     -8.35     16.18
   17   10    2      4.91    -12.54
   18   10    2    -10.19     25.26
   19   10    2     -1.64    -17.76
   20   10    2      4.59      2.69
   21   10    2     -3.67      4.70
   22   10    2    -29.00     -4.18
   23   10    2      4.98     -2.48
    0   11    2     -1.08     15.12
    1   11    2      6.56    -12.45
    2   11    2     22.41      3.23
    3   11    2     14.11     -0.44
    4   11    2     -8.30     10.23
    5   11    2      4.44      2.06
    6   11    2     -6.21      3.10
    7   11    2     -1.63     11.72
    8   11    2     13.35    -16.10
    9   11    2     -2.39      0.19
   10   11    2     -0.27      4.50
   11   11    2      0.68      0.25
   12   11    2      0.09     -6.03
   13   11    2     12.90     12.33
   14   11    2     -2.29     -0.98
   15   11    2     -3.19      7.78
   16   11    2    -11.79     -2.92
   17   11    2      6.57      4.46
   18   11    2     -3.80     -5.63
   19   11    2     -7.46    -24.83
   20   11    2     -0.46     -0.16
   21   11    2      4.43      0.80
   22   11    2      6.30    -13.27
   23   11    2      6.18     -4.27
    0   12    2      4.73     -1.10
    1   12    2     19.17    -23.70
    2   12    2      1.27    -15.33
    3   12    2    -11.55     -7.73
    4   12    2     -9.61      5.82
    5   12    2      4.43     15.88
    6   12    2     11.40      3.96
    7   12    2      7.20     -6.54
    8   12    2     -3.29     -5.96
    9   12    2      5.26      8.17
   10   12    2     10.00     -8.88
   11   12    2      5.92      0.37
   12   12    2      3.98    -20.58
   13   12    2     -1.42      4.95
   14   12    2     -1.78     13.26
   15   12    2      9.89      8.46
   16   12    2      3.38     -8.38
   17   12    2     -4.85     12.62
   18   12    2     -7.47    -14.30
   19   12    2      6.35     -2.08
   20   12    2     -6.73      8.71
   21   12    2     -0.14     -1.28
   22   12    2     20.01     -7.23
   23   12    2     -8.16     10.96
    0   13    2      0.34     -3.46
    1   13    2     26.72      7.94
    2   13    2    -16.07     -3.54
    3   13    2    -17.40     14.16
    4   13    2     14.41     -5.61
    5   13    2      5.10      1.02
    6   13    2     12.30     15.68
    7   13    2      6.43      8.90
    8   13    2     -2.75     -3.31
    9   13    2      0.89     -2.05
   10   13    2      8.06      0.33
   11   13    2     -2.88      8.89
   12   13    2     -2.15      1.66
   13   13    2    -17.86      3.89
   14   13    2      6.59      5.32
   15   13    2     -0.98     -6.02
   16   13    2      1.38      8.86
   17   13    2     -7.04     -5.86
   18   13    2     -1.91      4.89
   19   13    2     13.08     16.49
   20   13    2      3.62     -2.25
   21   13    2      5.07     10.12
   22   13    2      0.97    -10.62
   23   13    2      0.66      4.76
    0   14    2      4.52      3.02
    1   14    2    -13.60      6.05
    2   14    2     -1.66      3.36
    3   14    2      5.86      5.24
    4   14    2      2.85     -1.48
    5   14    2     -9.29    -26.91
    6   14    2     -6.42     -3.42
    7   14    2    -18.02      0.10
    8   14    2     -1.51      2.84
    9   14    2      0.54     -2.98
   10   14    2      2.07      2.94
   11   14    2      0.42      0.59
   12   14    2      7.01      5.68
   13   14    2     -7.43     -8.10
   14   14    2     -5.73     -0.26
   15   14    2     -0.06      2.66
   16   14    2     -0.12     -9.64
   17   14    2    -13.50     -7.14
   18   14    2    -10.82     -2.57
   19   14    2    -10.66     10.40
   20   14    2     -8.08     -2.14
   21   14    2      1.89      9.04
   22   14    2    -13.73     15.05
    0   15    2     -3.08    -26.58
    1   15    2    -11.98      1.88
    2   15    2     -0.57    -14.41
    3   15    2      9.00     -8.66
    4   15    2     -8.12      2.96
    5   15    2     -4.17      2.49
    6   15    2     -4.21     -7.60
    7   15    2      6.48     -9.41
    8   15    2      1.34      1.50
    9   15    2     14.82     -2.61
   10   15    2    -13.64     -8.11
   11   15    2      0.24      0.51
   12   15    2      5.19      1.22
   13   15    2     10.89      3.55
   14   15    2     -0.76      2.02
   15   15    2     -4.54      5.96
   16   15    2      5.78    -10.84
   17   15    2      8.21     -3.30
   18   15    2    -10.19    -17.01
   19   15    2     18.50    -16.32
   20   15    2      7.98    -11.98
   21   15    2     -0.95    -20.79
   22   15    2     -4.80     19.78
    0   16    2    -13.80     -2.80
    1   16    2      3.97      1.24
    2   16    2     -0.93     -8.07
    3   16    2     -4.56    -11.79
    4   16    2     16.73     -9.86
    5   16    2     -0.22      6.24
    6   16    2      6.03     -3.99
    7   16    2      6.91     -7.19
    8   16    2     -4.47      2.30
    9   16    2     -5.57      5.48
   10   16    2     -3.25      9.65
   11   16    2     -1.82     -9.02
   12   16    2     -8.23      8.70
   13   16    2      6.31      0.48
   14   16    2      6.91      8.61
   15   16    2    -12.93      2.38
   16   16    2     -2.15     -0.44
   17   16    2      9.53      3.14
   18   16    2      9.23     -1.06
   19   16    2     -3.74    -27.33
   20   16    2      6.64     -7.61
   21   16    2     -7.62    -17.69
   22   16    2      5.55     -2.60
    0   17    2      2.87     17.73
    1   17    2    -12.35      1.20
    2   17    2      6.28     12.64
    3   17    2      6.11     11.54
    4   17    2      4.47     -2.44
    5   17    2      0.11      1.96
    6   17    2      4.78     -2.12
    7   17    2    -14.61      2.73
    8   17    2      1.80      4.14
    9   17    2    -10.69      1.09
   10   17    2     14.20      6.49
   11   17    2     12.51      2.73
   12   17    2     -5.93      8.68
   13   17    2     -6.29     -8.12
   14   17    2     10.21     -8.65
   15   17    2     -5.11     -2.71
   16   17    2     -9.93     -1.00
   17   17    2     -2.76      2.81
   18   17    2      5.72     10.96
   19   17    2    -41.59     14.32
   20   17    2     -7.03      6.91
   21   17    2      3.64     20.11
   22   17    2      4.14     -7.16
    0   18    2      9.04      2.13
    1   18    2      5.91      1.08
    2   18    2      4.31      5.64
    3   18    2     -1.83      1.28
    4   18    2    -12.15     10.04
    5   18    2     -7.21    -13.74
    6   18    2     -2.13      3.50
    7   18    2     -2.64      2.82
    8   18    2      6.94      2.67
    9   18    2      4.28      4.95
   10   18    2     -1.82    -10.37
   11   18    2      1.19      2.86
   12   18    2      2.34     -5.54
   13   18    2     -2.62     -0.44
   14   18    2      3.08     -8.77
   15   18    2     11.38     -1.77
   16   18    2     -2.84      5.96
   17   18    2     -0.96      7.84
   18   18    2      9.46      5.35
   19   18    2     -4.02     13.51
   20   18    2      1.24      4.27
   21   18    2      1.94      5.47
    0   19    2      0.53    -16.70
    1   19    2      1.41     -7.38
    2   19    2    -13.51      0.83
    3   19    2    -15.52     -4.06
    4   19    2     -9.27      7.86
    5   19    2     10.05      6.28
    6   19    2      0.28     -4.00
    7   19    2     21.72      8.75
    8   19    2      3.25      2.04
    9   19    2     -0.20      2.76
   10   19    2     -9.33     -4.95
   11   19    2     -0.02     -6.23
   12   19    2     20.06     -6.46
   13   19    2     11.81     10.82
   14   19    2     -5.92      8.04
   15   19    2      8.87     -1.17
   16   19    2      8.88      5.19
   17   19    2      6.25     -6.90
   18   19    2     -2.38     19.37
   19   19    2     20.18     -2.81
   20   19    2     -2.62      8.33
   21   19    2      2.41     -9.08
    0   20    2     -8.01     -0.97
    1   20    2      2.76      2.84
    2   20    2      1.85     -5.15
    3   20    2      6.79      8.58
    4   20    2      9.39     -5.62
    5   20    2      2.44     -2.34
    6   20    2      2.10      3.87
    7   20    2     -1.90     -7.47
    8   20    2      1.52      4.91
    9   20    2     -8.60     -9.08
   10   20    2     -1.96      4.60
   11   20    2     10.91      2.95
   12   20    2      0.33     10.83
   13   20    2      2.39      5.88
   14   20    2    -10.51      0.89
   15   20    2      4.15     12.02
   16   20    2      0.21     -3.50
   17   20    2      0.63     -0.27
   18   20    2      4.64      4.94
   19   20    2     -1.93     -6.56
   20   20    2     -4.51    -10.63
   21   20    2     -7.03     -7.35
    0   21    2     -0.88      1.24
    1   21    2      7.65     -9.17
    2   21    2      0.02     -2.62
    3   21    2      7.58    -18.83
    4   21    2    -17.97     -1.15
    5   21    2     -9.27    -12.63
    6   21    2     -6.28     -2.58
    7   21    2     -5.19     -9.73
    8   21    2      3.85     -8.30
    9   21    2      8.87      6.72
   10   21    2      5.80     -5.57
   11   21    2    -13.47      6.65
   12   21    2     -0.58      3.13
   13   21    2    -11.60     -7.35
   14   21    2     -6.04      6.86
   15   21    2      7.25     -8.80
   16   21    2     -9.16     22.09
   17   21    2     -7.24      5.69
   18   21    2    -22.10     -0.83
   19   21    2     -3.43      3.85
   20   21    2      2.86      1.23
    0   22    2      9.58     -1.64
    1   22    2    -10.51     18.02
    2   22    2     -1.69     19.31
    3   22    2     -6.39     -3.16
    4   22    2     -1.45     -8.76
    5   22    2      1.34      3.84
    6   22    2      4.62     -8.52
    7   22    2      7.08      0.07
    8   22    2     -0.45     -6.05
    9   22    2      8.39     10.21
   10   22    2     -5.53      3.70
   11   22    2     10.57     -6.28
   12   22    2     -7.40     -1.67
   13   22    2     -0.51      5.32
   14   22    2    -11.49      3.79
   15   22    2    -13.54    -10.05
   16   22    2     -1.53     18.56
   17   22    2     -4.35     -7.13
   18   22    2     -4.76     -9.06
   19   22    2      0.11    -18.67
   20   22    2     14.45      0.86
    0   23    2      0.75      7.93
    1   23    2      6.53      3.04
    2   23    2      0.76     -6.79
    3   23    2     -8.53     -3.78
    4   23    2     -3.27     -6.43
    5   23    2     -0.26      4.06
    6   23    2     -3.35     12.69
    7   23    2      2.47      4.92
    8   23    2     -1.71     13.66
    9   23    2     -4.48     -7.98
   10   23    2     -6.04     -4.50
   11   23    2      2.07    -13.55
   12   23    2     -6.60      4.36
   13   23    2    -29.19    -12.85
   14   23    2     -6.62      1.75
   15   23    2    -13.64     15.40
   16   23    2      0.02    -13.04
   17   23    2     -8.08    -14.81
   18   23    2     10.45     -7.66
   19   23    2      2.92      3.12
    0   24    2     -2.86     -1.37
    1   24    2      4.07     -3.40
    2   24    2     -3.95    -28.54
    3   24    2      4.30     13.64
    4   24    2      1.51     -5.64
    5   24    2     -3.03     -8.08
    6   24    2    -10.84     -4.87
    7   24    2     -9.45     -6.10
    8   24    2    -12.44      4.32
    9   24    2    -22.15     -6.76
   10   24    2      3.93     -2.67
   11   24    2    -11.72     -8.44
   12   24    2     12.21     -7.47
   13   24    2     23.65      2.85
   14   24    2     58.60    -25.76
   15   24    2     -1.74     -5.40
   16   24    2     20.35    -14.46
   17   24    2     -0.21      2.17
   18   24    2     15.27     -9.61
   19   24    2      4.52      1.33
    0   25    2     -1.21    -10.00
    1   25    2     -6.19      6.88
    2   25    2     -1.64      6.45
    3   25    2     -0.51     10.11
    4   25    2      8.18     15.38
    5   25    2      1.13      4.21
    6   25    2      1.62     -1.96
    7   25    2     -5.17     -6.52
    8   25    2      4.62     -3.36
    9   25    2     -7.27      1.72
   10   25    2      2.44     -6.02
   11   25    2      3.22      1.38
   12   25    2      1.22     -7.24
   13   25    2     32.41    -11.18
   14   25    2      8.74     13.73
   15   25    2     15.54     -0.55
   16   25    2      1.89     -9.70
   17   25    2      1.69     16.50
   18   25    2     -4.37     -2.50
   19   25    2      4.11     -8.04
    0   26    2     -9.25      1.88
    1   26    2     14.73      6.41
    2   26    2     -4.69      7.25
    3   26    2      8.93     -3.97
    4   26    2      1.77      0.32
    5   26    2      1.31      3.35
    6   26    2     -7.80      2.15
    7   26    2     -1.27      0.98
    8   26    2      7.73     -8.38
    9   26    2      8.24     -5.33
   10   26    2      3.37     -7.15
   11   26    2      9.70      4.43
   12   26    2     -8.42      5.21
   13   26    2    -20.99     -6.14
   14   26    2     -6.41      7.47
   15   26    2      6.74      0.36
   16   26    2    -13.57     -5.24
   17   26    2      8.16     -8.39
   18   26    2     -7.40      0.19
    0   27    2      3.75     -6.16
    1   27    2     -6.13     -0.23
    2   27    2      4.95     -2.31
    3   27    2      6.87      2.78
    4   27    2     -1.27     -2.84
    5   27    2     -0.03     -0.96
    6   27    2      7.53      6.90
    7   27    2     -6.26     -7.16
    8   27    2     -6.17      1.26
    9   27    2      1.88     -2.63
   10   27    2    -11.72      0.86
   11   27    2     10.61      7.15
   12   27    2     -9.91     -2.95
   13   27    2    -10.30     -2.87
   14   27    2    -16.54     -2.69
   15   27    2      4.37     10.10
   16   27    2     -6.82     12.65
   17   27    2      5.17     -2.08
    0   28    2    -10.34      0.12
    1   28    2      7.44     -4.67
    2   28    2     -2.69     -4.80
    3   28    2      2.01     -2.13
    4   28    2     -3.76      5.77
    5   28    2      3.85     -8.53
    6   28    2      3.83      0.04
    7   28    2     13.53      1.60
    8   28    2      3.12      2.59
    9   28    2      4.39      2.72
   10   28    2      1.65      6.09
   11   28    2     -2.80      2.65
   12   28    2      1.07     -4.21
   13   28    2     10.94      2.35
   14   28    2     -6.25     -4.43
   15   28    2    -13.52     -5.12
   16   28    2      1.58      2.33
   17   28    2     -6.78      4.81
    0   29    2     -1.10     -2.39
    1   29    2     -5.22    -10.90
    2   29    2     -1.79      6.76
    3   29    2      0.18     -6.16
    4   29    2     -0.59     -5.51
    5   29    2     -3.43     10.23
    6   29    2     -9.30    -21.08
    7   29    2     -5.17      1.11
    8   29    2     -6.35     -3.81
    9   29    2      5.20     -1.69
   10   29    2      7.65     -6.31
   11   29    2    -12.88      3.50
   12   29    2      1.23      6.26
   13   29    2     -5.73      8.20
   14   29    2     -7.80     -5.86
   15   29    2    -12.96      2.91
   16   29    2      0.47     -9.55
    0   30    2      4.63     -2.94
    1   30    2    -12.38      4.50
    2   30    2      2.45     -2.34
    3   30    2     -6.83     -7.64
    4   30    2      4.69      3.72
    5   30    2     -4.83     -6.04
    6   30    2     -3.37      4.18
    7   30    2     -4.94     -4.63
    8   30    2      7.72      4.38
    9   30    2    -11.48      0.22
   10   30    2     -3.60     -5.29
   11   30    2     -2.46      5.11
   12   30    2     -0.04     12.69
   13   30    2      2.07      0.32
   14   30    2      4.22      4.04
   15   30    2      5.82     -1.98
   16   30    2     -2.78     -4.96
    0   31    2      5.50     -2.07
    1   31    2      7.48     10.54
    2   31    2    -25.40      6.59
    3   31    2     -9.20     -5.16
    4   31    2     -7.90      7.48
    5   31    2    -14.19     -8.39
    6   31    2      6.75      8.96
    7   31    2      7.11      5.09
    8   31    2     -3.84      6.36
    9   31    2     -8.31      1.91
   10   31    2      0.33     -7.23
   11   31    2      6.59    -33.36
   12   31    2      1.80     -5.15
   13   31    2     -2.28    -14.31
   14   31    2      7.23      5.61
   15   31    2     -4.45     -3.31
    0   32    2     -5.42     -1.73
    1   32    2      4.90      5.72
    2   32    2    -11.38     17.54
    3   32    2      0.47     -8.64
    4   32    2      0.23      6.15
    5   32    2     -6.14     10.15
    6   32    2      5.54      2.19
    7   32    2     -2.56      6.64
    8   32    2     -2.57     -7.10
    9   32    2     -6.25     -8.62
   10   32    2     -5.01      1.62
   11   32    2      3.54      0.47
   12   32    2     11.20    -13.05
   13   32    2     -7.86     -1.24
   14   32    2      4.37      3.60
    0   33    2     -0.15     11.88
    1   33    2      4.81     -2.77
    2   33    2     12.61    -24.44
    3   33    2      2.60     -6.33
    4   33    2      7.56    -10.67
    5   33    2     -1.95      4.79
    6   33    2    -12.39     -0.44
    7   33    2     -3.06    -12.02
    8   33    2     -8.95     -4.04
    9   33    2     11.96     -5.66
   10   33    2     -1.23     11.73
   11   33    2      4.61      4.62
   12   33    2     -3.54      5.52
   13   33    2      2.50      5.80
    0   34    2     14.79      0.28
    1   34    2    -11.10     -2.71
    2   34    2     13.71      4.57
    3   34    2     12.33      7.92
    4   34    2     -3.30     -1.65
    5   34    2     22.88      6.28
    6   34    2      2.50      1.51
    7   34    2     -0.53      4.48
    8   34    2     -4.09      0.78
    9   34    2      8.87      6.65
   10   34    2      0.27      0.94
   11   34    2      5.02     -4.11
   12   34    2      2.19      6.72
    0   35    2      3.31      8.38
    1   35    2    -15.24      6.19
    2   35    2     -2.67     -3.50
    3   35    2    -30.97     23.59
    4   35    2     -5.52    -14.15
    5   35    2      7.13    -24.07
    6   35    2      4.94     -9.47
    7   35    2     -9.78     -1.32
    8   35    2      3.28     -0.34
    9   35    2      2.52      3.09
   10   35    2      2.00      2.04
   11   35    2     -4.21      6.76
    0   36    2     16.25      0.65
    1   36    2     -8.12      3.24
    2   36    2     -9.28     -1.63
    3   36    2    -24.49      3.58
    4   36    2     -8.20    -12.63
    5   36    2    -16.37     -8.08
    6   36    2     -6.33     -4.67
    7   36    2      2.04      1.97
    8   36    2     -1.08     -6.86
    9   36    2      5.40     -1.65
   10   36    2      4.04      0.14
    0   37    2     -2.72     -0.55
    1   37    2     26.44      0.99
    2   37    2      5.11      4.96
    3   37    2     25.44    -16.91
    4   37    2      8.21     -7.61
    5   37    2      0.75     -0.77
    6   37    2     -3.73      4.23
    7   37    2      1.73      0.21
    8   37    2      3.57      2.89
    0   38    2    -19.22     -6.84
    1   38    2     -6.38     -4.74
    2   38    2     10.79      8.15
    3   38    2     -0.10    -10.55
    4   38    2      9.21      8.94
    5   38    2     -1.38     13.71
    6   38    2     22.17      4.17
    0   39    2     -0.62     -0.66
    1   39    2      8.05     -6.69
    2   39    2     -5.41    -11.77
    3   39    2      6.87    -13.06
    4   39    2     12.28     -3.19
    1    0    3     -3.64   -203.08
    2    0    3     -5.99    107.12
    3    0    3    -10.82   -123.76
    4    0    3     -9.82    -64.88
    5    0    3      2.26     -3.64
    6    0    3     -2.23    -39.97
    7    0    3      0.00    -12.91
    8    0    3     -1.27    -42.22
    9    0    3      4.28    -10.75
   10    0    3     -1.81    -24.13
   11    0    3      0.50     -6.96
   12    0    3      1.97     28.44
   13    0    3      0.37     16.32
   14    0    3      3.99      6.42
   15    0    3     -0.69    -25.39
   16    0    3     -0.92     11.27
   17    0    3     -6.52    -11.72
   18    0    3      0.91     10.27
   19    0    3     -2.05     -6.57
   20    0    3     -6.75     -1.29
   21    0    3     -2.78     -2.10
   22    0    3     -6.67     -3.32
   23    0    3     -2.14     13.50
   24    0    3      0.49     -4.08
    0    1    3      1.19   -131.64
    1    1    3     78.99     35.29
    2    1    3     61.83     24.36
    3    1    3     42.27    -85.87
    4    1    3     36.77     28.94
    5    1    3    -12.32    -51.85
    6    1    3      0.20    -11.88
    7    1    3    -12.58    -11.52
    8    1    3      7.02     22.61
    9    1    3      2.32     34.81
   10    1    3     14.59      1.39
   11    1    3      8.30     13.58
   12    1    3      8.47     -3.17
   13    1    3      1.50    -20.71
   14    1    3      6.20     -2.66
   15    1    3     -8.94     -2.83
   16    1    3     -4.45    -14.38
   17    1    3     -9.75    -13.70
   18    1    3    -14.91      0.13
   19    1    3     -6.16     10.31
   20    1    3     -7.02      2.63
   21    1    3     -4.39     18.61
   22    1    3      9.94     -0.02
   23    1    3     -5.50     -5.63
   24    1    3     -4.51     -1.52
    0    2    3    203.66     -3.84
    1    2    3     35.58     -4.43
    2    2    3   -186.44   -154.47
    3    2    3    -29.95     40.41
    4    2    3    -42.13     33.45
    5    2    3    -28.89     15.06
    6    2    3     22.80     22.78
    7    2    3     -4.66      1.87
    8    2    3      7.20      8.47
    9    2    3     -3.61      3.37
   10    2    3     -6.80      4.49
   11    2    3     14.03     -2.70
   12    2    3    -16.23    -15.16
   13    2    3     20.33     -8.71
   14    2    3      4.96      4.21
   15    2    3      1.35     17.10
   16    2    3     -1.08     -7.03
   17    2    3      0.53      4.75
   18    2    3     -2.66     -7.57
   19    2    3    -10.04     -3.53
   20    2    3     -7.91      5.71
   21    2    3      2.48    -16.26
   22    2    3     -0.99      6.03
   23    2    3      2.58     -0.24
   24    2    3      1.68     -2.17
    0    3    3      0.30    231.02
    1    3    3     13.91     87.25
    2    3    3     56.28    160.02
    3    3    3     15.11     42.60
    4    3    3     12.95     39.56
    5    3    3     24.13      6.60
    6    3    3    -10.85     10.37
    7    3    3     -2.97      5.28
    8    3    3     -3.80    -17.84
    9    3    3      0.14     -2.91
   10    3    3    -17.79     -9.19
   11    3    3     -5.74      5.44
   12    3    3     -2.47     -7.21
   13    3    3     -4.13      7.47
   14    3    3      1.48      7.93
   15    3    3     -2.98      9.55
   16    3    3      5.34     12.32
   17    3    3      6.28     21.64
   18    3    3     10.93      7.20
   19    3    3     24.51     11.21
   20    3    3      1.87     -3.28
   21    3    3      4.27     -1.23
   22    3    3      5.89     -6.20
   23    3    3     -7.87      1.70
   24    3    3     -1.01     -7.86
    0    4    3    -24.44     -3.93
    1    4    3    -19.68     78.73
    2    4    3     -0.43     32.72
    3    4    3     -5.45     11.63
    4    4    3     12.38    -40.86
    5    4    3    -13.64      9.53
    6    4    3    -26.96     -7.05
    7    4    3     -6.65     -1.44
    8    4    3    -12.27      4.52
    9    4    3      2.42      3.67
   10    4    3     10.60     -9.02
   11    4    3    -18.76      4.53
   12    4    3      4.87      0.82
   13    4    3      2.36    -12.32
   14    4    3      6.05     -9.47
   15    4    3      2.59     -4.32
   16    4    3     16.04     -8.96
   17    4    3      5.18      8.75
   18    4    3      8.97      5.27
   19    4    3      0.09      0.51
   20    4    3     24.98     11.57
   21    4    3      7.16      4.54
   22    4    3     12.38      2.67
   23    4    3    -12.27     -3.06
   24    4    3      1.35      4.75
    0    5    3     -1.58     97.53
    1    5    3   -124.95     75.39
    2    5    3   -119.43     35.19
    3    5    3    -23.10    -35.95
    4    5    3      5.64      5.33
    5    5    3     -6.81     20.04
    6    5    3     -4.95    -10.50
    7    5    3      5.89     -2.44
    8    5    3     -0.55     12.46
    9    5    3      3.53     -8.92
   10    5    3      0.91     -3.61
   11    5    3      7.66     -8.24
   12    5    3      4.51     -9.92
   13    5    3    -10.52    -13.10
   14    5    3     -0.41     -9.93
   15    5    3      4.02      3.72
   16    5    3      7.22    -18.27
   17    5    3     22.13    -13.00
   18    5    3    -12.23     -3.45
   19    5    3     -1.82    -24.61
   20    5    3     -1.07     -2.68
   21    5    3      0.57     -3.22
   22    5    3    -14.54     22.80
   23    5    3      1.85     -8.36
   24    5    3     -2.85     15.07
    0    6    3    -28.76     11.64
    1    6    3    -34.22    -30.51
    2    6    3     13.63     14.54
    3    6    3      4.16      2.36
    4    6    3      1.76     16.23
    5    6    3      1.95     -2.48
    6    6    3      9.18      0.87
    7    6    3      3.10    -18.86
    8    6    3      4.70      3.03
    9    6    3     -0.26    -17.21
   10    6    3     -5.25     27.04
   11    6    3      3.24    -13.85
   12    6    3      1.03      9.00
   13    6    3     -0.93      7.71
   14    6    3      0.09      6.92
   15    6    3      1.66      1.77
   16    6    3     -8.62      8.85
   17    6    3     -4.10      2.97
   18    6    3     -6.91     10.82
   19    6    3     -4.37      2.28
   20    6    3    -11.29      5.85
   21    6    3      2.37      2.64
   22    6    3    -16.08      6.63
   23    6    3      5.16     -5.92
   24    6    3      4.29     -7.44
    0    7    3     -7.09     31.34
    1    7    3    -29.27    -66.55
    2    7    3     76.10      6.42
    3    7    3    -46.57     -6.63
    4    7    3    -24.69     12.14
    5    7    3      3.59    -37.37
    6    7    3     -3.96      0.11
    7    7    3      5.02     -8.91
    8    7    3     -1.05     -4.22
    9    7    3      4.80     -1.98
   10    7    3      0.20     20.94
   11    7    3     -2.44     -3.79
   12    7    3    -11.33      6.60
   13    7    3     17.37     16.40
   14    7    3     12.97     10.70
   15    7    3     15.33     -2.90
   16    7    3      5.43     11.80
   17    7    3      3.43     -9.82
   18    7    3     14.77     11.01
   19    7    3    -11.61     12.46
   20    7    3      2.70      7.17
   21    7    3     -3.73      4.38
   22    7    3    -11.47     -5.19
   23    7    3      4.74     11.27
   24    7    3      5.29    -24.82
    0    8    3     29.18     -5.51
    1    8    3     10.95    -33.94
    2    8    3     -9.44     14.86
    3    8    3     -9.88     17.53
    4    8    3      1.92    -19.04
    5    8    3     -4.35     27.23
    6    8    3     16.23    -11.59
    7    8    3      3.81     21.09
    8    8    3      3.08     -6.76
    9    8    3     -3.20     20.69
   10    8    3     -8.41    -18.32
   11    8    3      8.65     13.82
   12    8    3     -2.77     -5.59
   13    8    3      2.45      1.29
   14    8    3    -11.21     -9.40
   15    8    3    -12.03      2.03
   16    8    3     -5.94      1.91
   17    8    3     -6.15      5.33
   18    8    3     18.89      6.48
   19    8    3     -0.33      0.12
   20    8    3     10.50     -3.13
   21    8    3     -5.72     -3.70
   22    8    3      8.00     -1.47
   23    8    3     -6.68     -8.56
   24    8    3     -3.51      9.92
    0    9    3      2.03     -5.07
    1    9    3     -6.41     29.85
    2    9    3      7.45    -20.31
    3    9    3     -9.85      3.64
    4    9    3     20.33     -7.87
    5    9    3    -13.02     -9.85
    6    9    3    -11.14    -22.27
    7    9    3     -4.21      2.61
    8    9    3      4.64      7.83
    9    9    3      3.42      2.10
   10    9    3      2.54      3.89
   11    9    3      0.63      1.15
   12    9    3     -0.37     -0.06
   13    9    3     -9.46      8.67
   14    9    3     -8.58     -0.57
   15    9    3      0.11    -13.08
   16    9    3    -12.27     -0.52
   17    9    3      3.42      2.76
   18    9    3    -14.84     -3.29
   19    9    3     -1.44     -2.62
   20    9    3      3.46      1.64
   21    9    3     -1.55      8.25
   22    9    3     15.43     -0.14
   23    9    3      4.39    -14.77
    0   10    3     -3.21      0.84
    1   10    3     -7.92    -10.96
    2   10    3     18.12    -20.94
    3   10    3     -5.43    -23.93
    4   10    3      3.76      1.61
    5   10    3    -27.12    -13.18
    6   10    3      4.21    -13.67
    7   10    3     -8.64    -20.40
    8   10    3     -6.07    -13.32
    9   10    3      1.77     -2.75
   10   10    3      1.45      5.25
   11   10    3     -6.03     -6.82
   12   10    3     24.43     -6.02
   13   10    3     -4.95     -5.62
   14   10    3      4.72      0.43
   15   10    3      5.55      8.08
   16   10    3     -3.19     -9.58
   17   10    3     15.68     -0.42
   18   10    3    -20.30     -0.94
   19   10    3      8.77     -8.64
   20   10    3      4.94     -9.34
   21   10    3     17.41      9.40
   22   10    3      1.42      6.40
   23   10    3      1.09     21.00
    0   11    3      0.66    -21.38
    1   11    3    -19.78    -26.27
    2   11    3    -12.30     12.51
    3   11    3     -1.85     -3.16
    4   11    3      2.36     -2.70
    5   11    3      1.26      4.06
    6   11    3      4.15     10.08
    7   11    3    -10.65      2.95
    8   11    3     -0.72     -1.35
    9   11    3     -7.31     -5.30
   10   11    3     -9.26     -3.20
   11   11    3     -5.90     -1.04
   12   11    3      5.37      7.58
   13   11    3     18.70    -11.51
   14   11    3      0.49      0.12
   15   11    3      8.89     20.21
   16   11    3      8.37      6.39
   17   11    3     -4.34     12.01
   18   11    3     -0.47      7.63
   19   11    3     -5.22     -5.80
   20   11    3     -8.13     -6.75
   21   11    3     -2.48    -11.20
   22   11    3      4.87     16.18
   23   11    3    -22.59      0.29
    0   12    3    -19.41      1.92
    1   12    3     -7.74     23.86
    2   12    3    -15.82     -7.17
    3   12    3      3.86      1.72
    4   12    3    -13.11     -2.36
    5   12    3      8.34      0.20
    6   12    3      8.51     30.95
    7   12    3     -4.36     11.01
    8   12    3      4.08      2.05
    9   12    3     -1.40      1.39
   10   12    3      4.56     -7.54
   11   12    3      3.89      3.12
   12   12    3     -9.80    -11.58
   13   12    3      3.91     -9.81
   14   12    3     11.07      4.03
   15   12    3     -5.40     -6.82
   16   12    3      6.04      8.00
   17   12    3     -3.76      8.02
   18   12    3      7.09      9.64
   19   12    3    -16.30     19.54
   20   12    3     -1.30      0.91
   21   12    3     -6.86     -6.46
   22   12    3    -14.35     -3.72
   23   12    3     -1.79    -16.86
    0   13    3     -0.64     -8.93
    1   13    3    -11.42     -4.59
    2   13    3      8.38    -19.77
    3   13    3    -12.99      8.67
    4   13    3     -2.99     40.26
    5   13    3      9.32    -18.94
    6   13    3      6.94     15.65
    7   13    3     -0.11      2.50
    8   13    3      7.53     -5.28
    9   13    3     -6.03     -1.41
   10   13    3      7.96    -16.09
   11   13    3      0.82    -10.12
   12   13    3     -6.80     -7.62
   13   13    3      0.56      5.39
   14   13    3      1.21      3.60
   15   13    3    -14.87      2.08
   16   13    3     -4.62     -5.59
   17   13    3      6.41     -3.23
   18   13    3      4.07      3.11
   19   13    3     -5.66    -12.65
   20   13    3     16.46    -13.39
   21   13    3      8.92     16.26
   22   13    3     -7.61    -14.80
   23   13    3      8.35     -2.44
    0   14    3     -4.99     -4.53
    1   14    3      6.79    -15.57
    2   14    3     13.21     12.31
    3   14    3     10.01      0.76
    4   14    3    -22.43      4.40
    5   14    3     12.88      5.46
    6   14    3     -6.55    -21.48
    7   14    3      9.74     -4.51
    8   14    3     -6.77     -2.59
    9   14    3    -14.85     -1.13
   10   14    3      4.63      4.78
   11   14    3     -1.88      3.16
   12   14    3     -0.30      7.71
   13   14    3      4.55     22.07
   14   14    3    -14.00     -3.72
   15   14    3     10.03      7.58
   16   14    3      0.56     -5.35
   17   14    3     13.30     -6.73
   18   14    3     -6.91     -4.28
   19   14    3      8.00     -5.41
   20   14    3     24.16     16.19
   21   14    3      1.43     27.71
   22   14    3      9.93     13.50
    0   15    3      0.26      5.82
    1   15    3     -1.44     -2.12
    2   15    3    -12.79      4.39
    3   15    3      6.74      6.37
    4   15    3     -1.97    -15.32
    5   15    3     -2.54     18.28
    6   15    3     16.82     -2.01
    7   15    3     -0.16      8.35
    8   15    3      1.99      8.55
    9   15    3      1.65     -5.88
   10   15    3      3.35      3.73
   11   15    3     -8.66      1.77
   12   15    3      6.05     -9.63
   13   15    3    -11.58     -5.82
   14   15    3      8.05     -4.93
   15   15    3      0.37    -15.95
   16   15    3      4.88    -13.84
   17   15    3     -5.36      8.13
   18   15    3     -3.71     -6.40
   19   15    3      0.75      1.89
   20   15    3    -12.56      5.97
   21   15    3     -6.84    -12.61
   22   15    3     -4.23     -3.70
    0   16    3    -10.26     11.43
    1   16    3     -8.36     12.03
    2   16    3     -4.07     -3.83
    3   16    3     -1.63      0.70
    4   16    3     15.65     -6.77
    5   16    3    -28.10    -20.70
    6   16    3    -13.87     12.21
    7   16    3     -7.25     19.35
    8   16    3    -12.12      4.05
    9   16    3      0.66     -1.63
   10   16    3      1.65     -0.41
   11   16    3    -15.20     10.77
   12   16    3      5.00     -9.89
   13   16    3      0.16    -18.08
   14   16    3      9.06      1.94
   15   16    3     -1.08     -1.33
   16   16    3      4.89     -4.37
   17   16    3     -3.99     10.82
   18   16    3    -21.82     24.97
   19   16    3      1.18     -7.66
   20   16    3    -37.12    -14.76
   21   16    3      2.32    -11.69
   22   16    3     -0.12     -5.88
    0   17    3     -5.53    -15.01
    1   17    3      2.02      4.95
    2   17    3     17.98    -10.00
    3   17    3      0.21      0.60
    4   17    3     15.52      6.29
    5   17    3      4.45     -0.91
    6   17    3      7.91     -5.67
    7   17    3      8.77    -11.16
    8   17    3     -0.33      5.83
    9   17    3     -7.42    -16.06
   10   17    3     -6.36     -1.79
   11   17    3      0.68     -2.35
   12   17    3    -16.87      7.00
   13   17    3     10.19      0.02
   14   17    3     -0.33     -6.05
   15   17    3     -0.03     -6.16
   16   17    3      4.86      1.29
   17   17    3      6.57     -1.70
   18   17    3     -0.89      6.46
   19   17    3     -9.74     -0.96
   20   17    3     27.89      1.15
   21   17    3     -0.62      0.79
   22   17    3     14.85      9.19
    0   18    3      5.35     -3.81
    1   18    3     12.33    -10.76
    2   18    3      0.82      0.70
    3   18    3      3.96      1.40
    4   18    3     -8.58      4.85
    5   18    3      4.78     16.91
    6   18    3     13.81     -1.74
    7   18    3     -1.95     -3.35
    8   18    3      1.59      0.38
    9   18    3      6.21     10.06
   10   18    3      4.82      0.22
   11   18    3     25.49    -20.66
   12   18    3     -4.32      7.20
   13   18    3     -7.28    -12.13
   14   18    3    -11.63      4.93
   15   18    3     -1.29     -4.80
   16   18    3      0.11      9.34
   17   18    3     12.18     -0.75
   18   18    3     11.04     -6.69
   19   18    3     -0.80     -5.84
   20   18    3     12.92      8.59
   21   18    3      0.85     -1.65
    0   19    3      2.40     17.61
    1   19    3     -3.66     -3.26
    2   19    3     -2.48      4.67
    3   19    3      1.19      9.99
    4   19    3      1.72     -0.46
    5   19    3     -4.24      1.71
    6   19    3      3.52     -5.95
    7   19    3     -5.38      2.70
    8   19    3      0.72    -13.58
    9   19    3     15.63      6.79
   10   19    3     -1.72      2.20
   11   19    3     -1.34      0.97
   12   19    3      4.16      3.79
   13   19    3     -2.77      1.34
   14   19    3     12.48     -5.95
   15   19    3      7.76     13.26
   16   19    3     -6.05    -10.18
   17   19    3     12.76     -2.93
   18   19    3      1.26     -2.31
   19   19    3      6.48      6.35
   20   19    3     -8.81      5.82
   21   19    3     10.78      6.08
    0   20    3      2.02      0.18
    1   20    3     -2.78     -3.22
    2   20    3      4.73     -0.92
    3   20    3      1.60      5.80
    4   20    3      5.67     -0.96
    5   20    3     -5.21    -14.58
    6   20    3    -15.05     -5.90
    7   20    3     -2.42     -4.78
    8   20    3     -0.64      6.27
    9   20    3     -1.88      5.42
   10   20    3    -11.17     -3.07
   11   20    3    -12.99     24.27
   12   20    3      1.05    -15.65
   13   20    3      1.80      7.92
   14   20    3      9.35     -9.26
   15   20    3     11.09      2.85
   16   20    3      4.09     -2.55
   17   20    3    -12.90     -2.96
   18   20    3     11.97      2.82
   19   20    3     -0.65      8.25
   20   20    3     -1.57      0.01
   21   20    3     -8.27     -6.22
    0   21    3      0.48    -12.07
    1   21    3      9.15      5.81
    2   21    3     -8.27     -1.16
    3   21    3      1.05      3.69
    4   21    3    -21.45      8.29
    5   21    3     -2.26      1.99
    6   21    3    -14.50     18.54
    7   21    3      5.99     -2.06
    8   21    3      2.69      5.25
    9   21    3    -11.07      1.50
   10   21    3     11.46     -2.16
   11   21    3      2.24      0.10
   12   21    3      0.70      6.26
   13   21    3     21.90     -5.40
   14   21    3     -0.20     -2.55
   15   21    3     -2.24    -19.85
   16   21    3     21.31      1.53
   17   21    3    -17.85     -2.39
   18   21    3      7.69    -11.55
   19   21    3      1.44      1.11
   20   21    3     -0.89     -1.23
    0   22    3      5.40      1.62
    1   22    3     -8.97      1.74
    2   22    3      6.06      8.76
    3   22    3      3.20     -7.20
    4   22    3      2.00     -3.26
    5   22    3     14.00     -1.25
    6   22    3      3.43     -0.28
    7   22    3     -2.23      8.55
    8   22    3     11.78    -14.41
    9   22    3     -4.75     -1.98
   10   22    3      8.50     -2.14
   11   22    3      2.90      4.77
   12   22    3     -5.31     15.42
   13   22    3     -8.04      7.63
   14   22    3    -14.09     25.25
   15   22    3    -29.68     11.08
   16   22    3     -7.68      8.03
   17   22    3     12.42      4.15
   18   22    3    -10.11      0.78
   19   22    3      3.41    -13.08
   20   22    3    -10.64     -8.74
    0   23    3     -1.13    -12.14
    1   23    3      2.94     -1.37
    2   23    3     -8.10     -5.05
    3   23    3     -5.50    -13.16
    4   23    3    -13.88      0.23
    5   23    3      0.56      6.31
    6   23    3      4.58     -0.76
    7   23    3     -3.93      6.37
    8   23    3     -4.23     -1.11
    9   23    3      3.98      6.82
   10   23    3     -5.17     12.22
   11   23    3      0.41      0.35
   12   23    3     -0.12    -12.30
   13   23    3    -32.76      9.93
   14   23    3    -31.73      1.62
   15   23    3     -2.65      0.43
   16   23    3    -31.66      5.81
   17   23    3     16.68     10.66
   18   23    3    -15.32     11.29
   19   23    3     -9.78      7.75
    0   24    3     14.79     -0.74
    1   24    3     13.30     -4.62
    2   24    3     -8.20     -2.99
    3   24    3     -5.75      0.71
    4   24    3     -5.90      1.87
    5   24    3     -3.56      0.94
    6   24    3     -4.58     -3.15
    7   24    3      9.40     -6.64
    8   24    3     -8.20     17.94
    9   24    3     16.98     -0.52
   10   24    3    -14.84     21.43
   11   24    3     -4.04    -12.24
   12   24    3      5.83     -2.17
   13   24    3      4.16    -21.65
   14   24    3      0.72     -6.19
   15   24    3     42.16    -53.83
   16   24    3      4.40     -6.18
   17   24    3    -10.65    -19.65
   18   24    3     -0.75     -5.52
   19   24    3     -7.02     -6.22
    0   25    3     -6.80    -11.16
    1   25    3      3.21      5.73
    2   25    3      7.93     -0.73
    3   25    3      6.68     -6.70
    4   25    3      8.24      4.87
    5   25    3     11.50     -1.86
    6   25    3      1.72      3.68
    7   25    3      6.89     -2.64
    8   25    3      9.14      7.01
    9   25    3      1.82     -3.32
   10   25    3      4.78     -2.89
   11   25    3     -5.63      4.27
   12   25    3     -5.22      5.07
   13   25    3     10.76      6.35
   14   25    3     15.72     -2.72
   15   25    3     -3.72     28.68
   16   25    3     40.94      3.81
   17   25    3     -7.41     -4.62
   18   25    3      5.17     11.35
   19   25    3     -0.96      3.06
    0   26    3     -7.44     -0.21
    1   26    3      0.35      6.71
    2   26    3     -6.00     -8.75
    3   26    3      5.12     13.86
    4   26    3     10.44     -3.98
    5   26    3      4.18      0.63
    6   26    3      5.87      4.16
    7   26    3     -3.30     -4.61
    8   26    3      0.07     -4.80
    9   26    3     -7.17     -0.20
   10   26    3     13.24    -14.95
   11   26    3      0.04      8.39
   12   26    3     -2.46     14.02
   13   26    3      2.69     10.99
   14   26    3      6.40    -15.06
   15   26    3    -16.03     12.88
   16   26    3     -6.11    -17.06
   17   26    3      2.50     14.59
   18   26    3      1.62      5.34
    0   27    3      2.80      4.91
    1   27    3     -0.98     -2.20
    2   27    3     14.28     12.39
    3   27    3      1.91     -2.58
    4   27    3      3.04     -2.32
    5   27    3     -8.85     -7.61
    6   27    3      3.77      3.93
    7   27    3      1.96    -11.91
    8   27    3      5.40      4.11
    9   27    3     -2.97      8.99
   10   27    3      9.93     -4.37
   11   27    3      4.19      4.85
   12   27    3     -0.75     -0.79
   13   27    3      1.60     -2.78
   14   27    3     -4.74      1.52
   15   27    3      0.14    -15.78
   16   27    3     -2.32     16.22
   17   27    3      4.89     -1.10
    0   28    3      0.95     -4.48
    1   28    3      7.57      0.84
    2   28    3     -2.68     -4.44
    3   28    3      9.45     -3.99
    4   28    3      1.08      6.88
    5   28    3     -6.09     -2.41
    6   28    3    -13.48      2.82
    7   28    3     -4.15      2.75
    8   28    3     -6.35     -5.78
    9   28    3      0.94     -3.32
   10   28    3     -4.14      7.20
   11   28    3      2.12     -2.75
   12   28    3     -0.81      6.83
   13   28    3     -5.59      7.81
   14   28    3      4.35     12.99
   15   28    3     -1.30      2.31
   16   28    3     -8.27      9.51
   17   28    3     -1.50      3.87
    0   29    3      4.74     14.83
    1   29    3    -13.61     -3.29
    2   29    3     -8.13     -6.85
    3   29    3     12.41      1.93
    4   29    3     12.00      8.92
    5   29    3      0.59     10.94
    6   29    3      4.16     -1.44
    7   29    3    -12.53     11.95
    8   29    3     -5.40     -7.33
    9   29    3     -2.24    -12.70
   10   29    3     -9.46     11.28
   11   29    3      5.22      3.65
   12   29    3      3.80      6.82
   13   29    3    -13.69      6.12
   14   29    3     -4.09      6.39
   15   29    3     -2.75     14.37
   16   29    3     -9.91     -2.71
    0   30    3    -11.13      8.92
    1   30    3    -15.78     10.35
    2   30    3      6.81     -3.43
    3   30    3      3.59     -2.28
    4   30    3      2.25      6.04
    5   30    3      7.93    -11.10
    6   30    3      4.36      5.66
    7   30    3      5.76      5.33
    8   30    3      7.63     14.19
    9   30    3      2.10     -1.00
   10   30    3      5.32      9.42
   11   30    3      5.11      4.08
   12   30    3      2.79     -4.10
   13   30    3     -0.57     -0.99
   14   30    3     -0.41     -5.74
   15   30    3      7.37      7.09
    0   31    3     -0.76     -1.54
    1   31    3     -0.17     -6.12
    2   31    3      2.94     -5.74
    3   31    3     -3.50      3.77
    4   31    3    -17.90      6.34
    5   31    3     -1.79     -1.12
    6   31    3     -3.63      4.52
    7   31    3      3.00     -4.64
    8   31    3      0.43     -1.40
    9   31    3      4.13     17.98
   10   31    3     -6.20    -11.99
   11   31    3     -9.90      7.83
   12   31    3     -6.60      1.88
   13   31    3      1.61     -4.88
   14   31    3      3.61      5.04
   15   31    3     -4.14      6.77
    0   32    3     -6.53     -6.90
    1   32    3     -3.55     -7.97
    2   32    3      3.23      9.70
    3   32    3      3.02      0.82
    4   32    3     -7.41      8.29
    5   32    3      0.27      9.54
    6   32    3      3.62      5.72
    7   32    3     -0.93     -9.20
    8   32    3      9.84     -4.33
    9   32    3     -2.60      5.53
   10   32    3     -4.68     -0.58
   11   32    3    -10.52     -7.58
   12   32    3      3.86      4.50
   13   32    3     10.04    -11.15
   14   32    3     17.00     -3.63
    0   33    3     -4.31     -2.39
    1   33    3     13.83     -4.83
    2   33    3    -19.05      0.01
    3   33    3     -5.96     -9.32
    4   33    3     21.04     -3.80
    5   33    3      1.83     14.68
    6   33    3     -1.12      8.64
    7   33    3      1.08      5.63
    8   33    3     -3.58      8.75
    9   33    3      2.65     -6.16
   10   33    3     -2.46      7.86
   11   33    3      7.69    -21.81
   12   33    3     -1.23     -3.23
   13   33    3     -9.83     -8.22
    0   34    3     -7.56      4.47
    1   34    3      3.69      1.74
    2   34    3     -0.58     -1.28
    3   34    3     -7.12    -18.21
    4   34    3     22.71    -18.26
    5   34    3      8.31     16.07
    6   34    3      1.01      4.81
    7   34    3      3.43      0.79
    8   34    3     -6.49      4.40
    9   34    3     -0.77      2.91
   10   34    3     -2.80     -4.31
   11   34    3      6.59      0.79
   12   34    3     -0.75     -0.93
    0   35    3     -0.78      2.44
    1   35    3     -6.25      9.60
    2   35    3     11.36     -5.69
    3   35    3    -10.10     15.34
    4   35    3     -1.53      7.64
    5   35    3      4.98     -3.63
    6   35    3     -5.71    -13.32
    7   35    3    -11.55      2.34
    8   35    3     -5.07    -12.55
    9   35    3      2.04      0.34
   10   35    3      1.30    -10.97
   11   35    3      2.06      4.66
    0   36    3      9.40      0.51
    1   36    3      1.50    -17.45
    2   36    3     -3.31      7.57
    3   36    3     10.70     15.49
    4   36    3     -3.82      8.91
    5   36    3    -21.60     -6.02
    6   36    3      2.54     -2.18
    7   36    3     -5.81      3.18
    8   36    3      2.64     -9.44
    9   36    3     -1.14    -11.02
   10   36    3      3.46     -2.48
    0   37    3      6.60    -28.69
    1   37    3     -1.69    -10.68
    2   37    3     20.23      2.68
    3   37    3     -2.59    -15.28
    4   37    3    -10.01    -14.55
    5   37    3    -12.80    -14.31
    6   37    3     -6.96     -3.10
    7   37    3      3.62     -3.01
    8   37    3      4.11      9.38
    0   38    3     -1.14      0.84
    1   38    3      3.34      2.00
    2   38    3     -1.23      7.88
    3   38    3    -10.37      0.81
    4   38    3    -14.40      8.02
    5   38    3     -0.98     -4.66
    6   38    3      8.90      9.26
    0   39    3     -1.13     22.61
    1   39    3     16.42      5.54
    2   39    3    -15.54      2.07
    3   39    3      3.16      6.24
    0    0    4    230.48      3.40
    1    0    4    -94.62     27.17
    2    0    4   -132.65      7.18
    3    0    4     55.30      0.33
    4    0    4    -65.15     10.59
    5    0    4    -45.35      9.38
    6    0    4     14.87     -4.92
    7    0    4      5.70      2.30
    8    0    4    -12.92     -2.31
    9    0    4      8.67      0.88
   10    0    4     -7.45     -1.34
   11    0    4    -14.77      1.12
   12    0    4      3.10     -2.54
   13    0    4      1.34      0.63
   14    0    4      9.69      0.13
   15    0    4     -3.04     -3.55
   16    0    4     -5.33     -0.44
   17    0    4      8.04      0.57
   18    0    4    -12.10     -7.00
   19    0    4     15.32      1.79
   20    0    4      9.34      1.86
   21    0    4     -9.08      1.37
   22    0    4      6.40      1.47
   23    0    4      7.86      3.46
   24    0    4      0.23     -1.96
    0    1    4      5.83    127.94
    1    1    4    375.49     63.32
    2    1    4   -111.63   -134.39
    3    1    4     32.48     54.97
    4    1    4    -17.35    -16.78
    5    1    4     -2.82      5.08
    6    1    4     -3.53      1.34
    7    1    4      5.59      0.94
    8    1    4     38.30      9.51
    9    1    4      6.07     -8.41
   10    1    4      4.53     23.70
   11    1    4     -5.36    -13.97
   12    1    4      1.80      7.09
   13    1    4     22.88      7.56
   14    1    4    -14.58      8.45
   15    1    4     -6.56     -6.39
   16    1    4    -11.38      3.01
   17    1    4     -2.56      1.87
   18    1    4    -20.01      2.52
   19    1    4     -8.74     -3.76
   20    1    4      3.56      2.94
   21    1    4    -18.62     -1.92
   22    1    4     -5.89     -1.13
   23    1    4     -4.65     -5.81
   24    1    4      3.06     11.95
    0    2    4   -167.67     -0.16
    1    2    4   -116.27    -13.31
    2    2    4     48.52     18.84
    3    2    4    -30.48     73.77
    4    2    4     40.00      9.82
    5    2    4     13.25     -9.50
    6    2    4     -2.21      6.76
    7    2    4      2.64      4.77
    8    2    4     -7.78      8.74
    9    2    4     -1.35    -10.30
   10    2    4     -4.67     -9.61
   11    2    4     -3.72     18.88
   12    2    4     -1.58      3.33
   13    2    4      3.29      8.36
   14    2    4     -0.62      6.53
   15    2    4      0.74    -12.57
   16    2    4      1.24      5.12
   17    2    4     -3.81      0.22
   18    2    4     -2.92     -0.17
   19    2    4      5.62      9.52
   20    2    4    -10.98     -0.96
   21    2    4     -5.42     -6.46
   22    2    4     -7.74      2.75
   23    2    4     -0.53     -9.48
   24    2    4      3.03      1.17
    0    3    4     -1.25   -116.27
    1    3    4     85.16    -86.65
    2    3    4    153.73    -41.72
    3    3    4     99.59   -131.23
    4    3    4     65.94     -1.98
    5    3    4      5.54      0.09
    6    3    4      7.61     -8.74
    7    3    4     -2.70     11.32
    8    3    4    -15.26     -3.09
    9    3    4    -14.98      4.50
   10    3    4     -6.26    -12.62
   11    3    4     -0.45     14.72
   12    3    4    -13.54    -11.01
   13    3    4     -0.82    -13.95
   14    3    4      0.49     -1.13
   15    3    4     -4.72      7.68
   16    3    4      7.47     -1.73
   17    3    4     -8.18     -7.39
   18    3    4     16.87    -17.05
   19    3    4     10.79    -10.82
   20    3    4     -1.89     16.96
   21    3    4     -2.03      3.44
   22    3    4      4.80     -4.54
   23    3    4      9.18      1.64
   24    3    4     -1.08     -4.68
    0    4    4    157.90     -5.57
    1    4    4     -0.56   -115.66
    2    4    4     12.46    -13.29
    3    4    4     -0.96    -22.48
    4    4    4      0.63     13.90
    5    4    4     11.41     30.99
    6    4    4      0.97     13.20
    7    4    4     -2.40     15.43
    8    4    4      7.76     -9.01
    9    4    4    -16.13     14.20
   10    4    4      1.01     -6.41
   11    4    4     14.23    -15.63
   12    4    4     -2.01      5.62
   13    4    4      0.31    -14.24
   14    4    4     -2.87     -4.55
   15    4    4    -13.08     -0.22
   16    4    4     -2.70     -8.68
   17    4    4      4.26      0.00
   18    4    4     -2.48     -7.08
   19    4    4      4.37    -22.63
   20    4    4     -4.13      7.45
   21    4    4     -1.46    -11.26
   22    4    4     -6.68    -18.87
   23    4    4      0.85     -1.95
   24    4    4      2.41      2.99
    0    5    4     -2.16     75.64
    1    5    4     46.66     98.64
    2    5    4     24.49     65.20
    3    5    4     13.02     90.74
    4    5    4    -10.29      6.69
    5    5    4     24.69      4.87
    6    5    4     46.34     15.58
    7    5    4     -6.15     -0.54
    8    5    4      1.21     -0.35
    9    5    4     -0.72     15.51
   10    5    4     -7.05    -14.06
   11    5    4      3.52      8.15
   12    5    4     -7.51      7.96
   13    5    4    -28.04     -2.80
   14    5    4     -2.15      7.65
   15    5    4    -13.71      3.01
   16    5    4      2.72    -18.73
   17    5    4     -7.72     15.02
   18    5    4    -15.84      1.21
   19    5    4      8.03     -3.28
   20    5    4      1.98     -6.64
   21    5    4     12.46    -14.96
   22    5    4      6.49    -13.74
   23    5    4     -2.88      0.07
   24    5    4     -1.95      5.70
    0    6    4    -35.98     -0.67
    1    6    4     45.91     10.02
    2    6    4      4.60     21.87
    3    6    4      9.24    -35.19
    4    6    4     24.23    -29.22
    5    6    4     -6.01    -27.84
    6    6    4    -20.26     -2.24
    7    6    4     -1.27     -2.58
    8    6    4     -1.80      9.67
    9    6    4     14.72    -15.15
   10    6    4      3.25      9.28
   11    6    4    -14.05     -1.29
   12    6    4     -1.19      2.69
   13    6    4     -3.26      3.90
   14    6    4     19.78      8.15
   15    6    4      2.65      7.62
   16    6    4      4.15     -5.77
   17    6    4      6.23     -3.71
   18    6    4    -12.26     -1.97
   19    6    4     -1.02     -3.40
   20    6    4      7.96    -11.69
   21    6    4     -3.37     10.91
   22    6    4     12.84      5.84
   23    6    4     -3.63     10.77
   24    6    4      1.50      6.56
    0    7    4      3.01     65.96
    1    7    4    -22.10    -27.62
    2    7    4    -54.46     57.94
    3    7    4    -34.93     -2.37
    4    7    4     -2.79      3.23
    5    7    4     -7.49     35.08
    6    7    4     -9.46     -3.42
    7    7    4     10.56     10.06
    8    7    4     -5.09     -5.02
    9    7    4      0.54     -8.64
   10    7    4     -3.28     -9.82
   11    7    4      6.83      1.33
   12    7    4     15.91     -2.21
   13    7    4     20.87     -5.75
   14    7    4      6.68     -7.25
   15    7    4     15.09     -4.17
   16    7    4     -6.56     -1.26
   17    7    4     16.12    -21.22
   18    7    4      1.37     -8.08
   19    7    4     -3.96     -4.56
   20    7    4      5.40     -3.99
   21    7    4     -6.76     13.83
   22    7    4     -2.54     10.20
   23    7    4     -3.13     -2.33
   24    7    4      2.23     -5.08
    0    8    4     40.81      4.40
    1    8    4     -7.88      9.66
    2    8    4     -0.63    -18.80
    3    8    4     -1.96     -1.00
    4    8    4      0.27     19.82
    5    8    4    -10.94    -18.81
    6    8    4     18.12     -2.28
    7    8    4      7.64      5.74
    8    8    4     -8.04     12.41
    9    8    4      0.54     -1.00
   10    8    4     -2.05     -4.96
   11    8    4      7.40     -9.33
   12    8    4     -0.62      4.42
   13    8    4      8.69      4.44
   14    8    4    -20.21     -1.67
   15    8    4      6.01     -5.55
   16    8    4     -8.36     13.46
   17    8    4    -15.53      1.80
   18    8    4      9.71      6.80
   19    8    4     13.98     -2.64
   20    8    4      0.31     10.63
   21    8    4     -0.29    -18.65
   22    8    4    -13.50      2.32
   23    8    4     11.85    -19.83
    0    9    4     -4.14      1.01
    1    9    4    -10.94      1.24
    2    9    4     10.48      3.52
    3    9    4     12.07     -4.00
    4    9    4    -10.27     23.72
    5    9    4    -10.76      6.80
    6    9    4     -4.01    -19.86
    7    9    4     -0.08     -6.50
    8    9    4      1.45    -11.92
    9    9    4      4.57     -2.19
   10    9    4      7.81     14.22
   11    9    4      8.14     -8.61
   12    9    4     -2.31    -18.41
   13    9    4     -6.62     21.12
   14    9    4    -12.76      0.65
   15    9    4     -1.65      0.48
   16    9    4     11.19     -3.08
   17    9    4      4.58      3.27
   18    9    4      0.02      0.35
   19    9    4     -2.39     -2.62
   20    9    4      2.53     14.80
   21    9    4      5.31     -3.06
   22    9    4    -18.91     -4.07
   23    9    4      6.78     -3.63
    0   10    4     -4.66     -0.88
    1   10    4     13.97    -15.32
    2   10    4     14.53     38.92
    3   10    4     -2.51     -1.37
    4   10    4    -12.41      8.22
    5   10    4      5.15      1.46
    6   10    4    -15.47      8.56
    7   10    4    -16.69     -3.78
    8   10    4      8.64      5.73
    9   10    4      5.42     13.92
   10   10    4      1.71      0.47
   11   10    4     -6.28     13.44
   12   10    4    -18.86     -2.20
   13   10    4     -5.75     10.40
   14   10    4    -13.52     -7.64
   15   10    4    -17.19     -4.02
   16   10    4     -1.82     -4.16
   17   10    4      4.05      4.50
   18   10    4     -1.97      7.99
   19   10    4     -3.64      4.66
   20   10    4      9.72    -10.90
   21   10    4      4.36      8.41
   22   10    4      4.26     -1.65
   23   10    4      1.02      5.96
    0   11    4     -1.82     19.71
    1   11    4      7.75     22.36
    2   11    4      2.74     21.95
    3   11    4     19.60     15.61
    4   11    4     -0.16    -22.06
    5   11    4     -8.01     -4.58
    6   11    4    -11.70     -7.17
    7   11    4      0.84     15.14
    8   11    4      5.35      2.39
    9   11    4      0.86     15.95
   10   11    4     -1.89     11.52
   11   11    4     -2.91     12.20
   12   11    4      2.20      7.65
   13   11    4      3.83     -8.13
   14   11    4     -0.13     -4.20
   15   11    4     12.27    -13.82
   16   11    4    -10.71     -3.34
   17   11    4     16.38     13.00
   18   11    4     -8.96     -4.60
   19   11    4     -1.99     -0.56
   20   11    4    -26.00     12.67
   21   11    4     -6.07     -4.45
   22   11    4     10.76     -1.63
   23   11    4      4.07     -7.87
    0   12    4     19.39     -1.34
    1   12    4      6.66      5.37
    2   12    4      0.23    -18.31
    3   12    4     -8.53      8.42
    4   12    4      7.36     -3.70
    5   12    4     -6.12      9.91
    6   12    4      3.96     -4.46
    7   12    4      8.28    -28.65
    8   12    4      6.58     -4.57
    9   12    4      3.51     -9.02
   10   12    4      2.40     -6.92
   11   12    4    -15.09     -6.65
   12   12    4     19.51     -0.77
   13   12    4     -1.59     -5.29
   14   12    4      4.96      8.61
   15   12    4      7.77     -2.85
   16   12    4      2.71     -2.17
   17   12    4      6.26     -4.63
   18   12    4     -6.52      3.15
   19   12    4      7.34    -20.65
   20   12    4    -15.06      1.86
   21   12    4    -12.01      1.29
   22   12    4      4.43     -9.13
   23   12    4     -4.29      9.46
    0   13    4     -0.28    -11.17
    1   13    4      0.46    -13.29
    2   13    4     -0.20     -4.77
    3   13    4    -12.69     -8.38
    4   13    4      5.63      6.49
    5   13    4     19.95     -8.05
    6   13    4     -4.35     17.56
    7   13    4      7.04     -6.07
    8   13    4      9.13     -4.05
    9   13    4     -4.09     -0.45
   10   13    4     -3.42      9.02
   11   13    4     -9.33     -2.94
   12   13    4      2.27      5.78
   13   13    4      3.10      8.92
   14   13    4     -2.34      8.45
   15   13    4     -7.15     17.48
   16   13    4      8.87     21.73
   17   13    4    -14.71     -8.87
   18   13    4     -1.76     12.55
   19   13    4     -4.51     -2.45
   20   13    4     21.03     -6.59
   21   13    4     -2.12     -1.39
   22   13    4      8.34      2.74
   23   13    4    -18.15     -4.09
    0   14    4      8.98      2.74
    1   14    4     -7.40      2.34
    2   14    4     -3.44     -5.72
    3   14    4     13.98     -4.37
    4   14    4    -12.03      4.36
    5   14    4      6.59     -1.64
    6   14    4     14.47     -0.36
    7   14    4     -7.31     19.48
    8   14    4     -0.77      3.04
    9   14    4      1.95      1.82
   10   14    4      1.61     11.75
   11   14    4     15.92     -9.41
   12   14    4      1.85     -1.40
   13   14    4     -7.13     -7.18
   14   14    4      1.10     -6.38
   15   14    4    -15.08      6.43
   16   14    4     -7.61    -12.39
   17   14    4    -12.27     10.69
   18   14    4      1.37     -8.55
   19   14    4     -2.40     21.55
   20   14    4     31.66      3.88
   21   14    4      8.91    -10.85
   22   14    4      9.51     18.80
    0   15    4     -2.87    -12.79
    1   15    4     -6.54     14.31
    2   15    4     -7.92     -5.07
    3   15    4     -5.96      9.72
    4   15    4      0.69      4.26
    5   15    4      4.56     -8.57
    6   15    4     15.11     -0.96
    7   15    4     -0.66     -6.80
    8   15    4     -7.95     -0.25
    9   15    4      0.46     -6.43
   10   15    4     -6.53     -4.27
   11   15    4      4.11      5.73
   12   15    4    -10.91      2.11
   13   15    4    -11.84     -6.15
   14   15    4     -2.14      9.57
   15   15    4    -10.60      3.32
   16   15    4     -4.28     -6.22
   17   15    4      5.48     -9.36
   18   15    4      0.16    -14.47
   19   15    4     13.75     -4.56
   20   15    4     -3.83     -8.39
   21   15    4      4.23      4.33
   22   15    4    -17.86      3.54
    0   16    4     -2.33     -4.20
    1   16    4     -3.48     -5.69
    2   16    4      5.88     10.50
    3   16    4    -10.77    -13.02
    4   16    4     -1.59      2.99
    5   16    4      2.23     -8.03
    6   16    4     -5.04      4.19
    7   16    4      0.20     -4.02
    8   16    4      2.04      6.73
    9   16    4     -5.15      2.70
   10   16    4      0.53     -0.18
   11   16    4    -11.47      8.16
   12   16    4     -6.13     -5.57
   13   16    4      0.90     15.74
   14   16    4      3.42      3.92
   15   16    4      5.66     -0.71
   16   16    4     13.00      2.48
   17   16    4     11.04     -4.45
   18   16    4     22.30     -7.78
   19   16    4      1.87     -7.10
   20   16    4      4.44     -4.50
   21   16    4     -6.64     21.36
   22   16    4     -9.34     -9.50
    0   17    4      1.04     13.86
    1   17    4     -9.15    -13.76
    2   17    4     -0.60      2.56
    3   17    4      7.76    -17.66
    4   17    4     -4.63     -5.08
    5   17    4     -7.32     -5.51
    6   17    4     -5.05     -7.48
    7   17    4      2.63      0.33
    8   17    4     -6.98      0.30
    9   17    4     -6.78      0.18
   10   17    4      2.79     -1.44
   11   17    4     10.80      1.05
   12   17    4      3.53     -2.41
   13   17    4      3.27      4.74
   14   17    4     -0.29     -2.30
   15   17    4    -14.57    -15.50
   16   17    4     -3.70     -8.05
   17   17    4    -16.91      9.27
   18   17    4     -3.19     13.82
   19   17    4    -19.88    -13.52
   20   17    4     -0.35      8.01
   21   17    4      0.41    -13.61
   22   17    4      2.01     -7.21
    0   18    4    -16.46      4.15
    1   18    4      6.56     -1.79
    2   18    4     -8.75     -0.39
    3   18    4      0.35     -2.95
    4   18    4     17.71      5.47
    5   18    4     -5.23    -15.51
    6   18    4     -2.38      8.44
    7   18    4      2.75     -0.89
    8   18    4     -0.27     -5.43
    9   18    4      5.21     -3.37
   10   18    4      1.04    -14.57
   11   18    4      3.16     -8.27
   12   18    4    -14.45     13.98
   13   18    4      8.32    -10.50
   14   18    4     -3.59      3.98
   15   18    4      4.04      3.36
   16   18    4    -15.14     -7.40
   17   18    4      5.35      8.57
   18   18    4    -28.23      9.00
   19   18    4     -1.21     -3.65
   20   18    4    -25.34     -2.39
   21   18    4      2.35     -5.91
    0   19    4      1.64    -12.92
    1   19    4      9.22      7.60
    2   19    4      7.47     -3.15
    3   19    4     -2.58      0.88
    4   19    4      2.23      2.41
    5   19    4      6.07      0.88
    6   19    4      9.49     -3.58
    7   19    4     -6.03     -2.12
    8   19    4      3.34      0.85
    9   19    4      1.94     -1.72
   10   19    4     -7.31    -13.07
   11   19    4     -2.73     -1.05
   12   19    4      3.06      0.00
   13   19    4      1.36     -1.38
   14   19    4      6.92    -10.99
   15   19    4      1.45     12.61
   16   19    4     -6.25      1.26
   17   19    4      6.53     -1.61
   18   19    4     -9.83      8.71
   19   19    4      0.07     10.51
   20   19    4      2.63      0.23
   21   19    4      2.76      3.08
    0   20    4      2.00      0.00
    1   20    4      2.79      4.73
    2   20    4      0.01      0.54
    3   20    4      5.63      4.44
    4   20    4     -9.70      3.79
    5   20    4    -10.54      8.25
    6   20    4     13.24      7.32
    7   20    4     -1.95      5.92
    8   20    4     -3.32      8.89
    9   20    4     -5.12      0.25
   10   20    4     14.71     12.21
   11   20    4      4.73      2.99
   12   20    4     26.65      3.38
   13   20    4     -6.02      1.59
   14   20    4     -6.66     -4.79
   15   20    4      4.25      4.54
   16   20    4      2.01     11.94
   17   20    4     -1.32     -4.64
   18   20    4     12.00      3.85
   19   20    4     -2.67     -4.52
   20   20    4      7.08     -2.76
   21   20    4      2.93      4.54
    0   21    4     -0.12     16.77
    1   21    4      1.71    -19.39
    2   21    4     -5.64      7.28
    3   21    4      1.40     -3.84
    4   21    4     -4.82      0.34
    5   21    4      4.57      6.96
    6   21    4     -8.39     -4.29
    7   21    4      9.71      8.72
    8   21    4      6.59      1.33
    9   21    4      3.87     -7.05
   10   21    4      2.00      9.55
   11   21    4     -8.03      3.06
   12   21    4     -0.23     -6.95
   13   21    4      0.51     -1.64
   14   21    4     -9.47     -0.14
   15   21    4      8.32    -19.19
   16   21    4     -8.98      0.06
   17   21    4    -11.30    -12.76
   18   21    4    -13.50     -8.88
   19   21    4      4.34     -3.66
   20   21    4      6.01      2.00
    0   22    4      1.26      0.11
    1   22    4     -8.92     12.64
    2   22    4      3.83     11.09
    3   22    4     -6.83      5.71
    4   22    4      8.95    -12.77
    5   22    4      1.56     -8.23
    6   22    4     -0.29    -11.49
    7   22    4     -5.24    -13.79
    8   22    4      5.20     -0.85
    9   22    4    -15.23      6.99
   10   22    4     -6.24     -9.11
   11   22    4      6.28      6.09
   12   22    4     -8.65    -11.55
   13   22    4     12.57      2.43
   14   22    4      6.69     -2.11
   15   22    4      1.65     12.35
   16   22    4      3.46      8.34
   17   22    4     -3.43      7.68
   18   22    4     -1.66     -6.08
   19   22    4     -1.50     -0.04
   20   22    4      5.20      5.19
    0   23    4      2.69     -8.30
    1   23    4     -4.20     22.90
    2   23    4    -10.96     -5.52
    3   23    4     -0.38     12.75
    4   23    4    -10.65     -3.25
    5   23    4     -6.12      1.70
    6   23    4      6.82     13.73
    7   23    4      0.67     -3.14
    8   23    4      7.30      1.21
    9   23    4    -12.03      0.48
   10   23    4     12.38    -19.56
   11   23    4      4.37    -16.04
   12   23    4      2.03     10.47
   13   23    4    -18.96     -9.15
   14   23    4      7.46     14.59
   15   23    4     -7.66     26.87
   16   23    4      1.37     -5.83
   17   23    4     -6.97      6.58
   18   23    4     18.23     -6.20
   19   23    4      0.72      1.86
    0   24    4     15.94     -3.44
    1   24    4      9.35    -12.40
    2   24    4     -0.52      3.96
    3   24    4      1.53     -4.97
    4   24    4     -5.44     -1.70
    5   24    4     -2.89      0.39
    6   24    4    -15.23     -6.65
    7   24    4     -6.00      3.27
    8   24    4     -8.13     -7.36
    9   24    4      6.13     -0.88
   10   24    4      3.96      2.18
   11   24    4      8.40    -12.29
   12   24    4    -11.02      2.41
   13   24    4      8.94      1.81
   14   24    4      7.99      0.40
   15   24    4    -19.47     -4.26
   16   24    4     -3.86      7.39
   17   24    4      5.23     -4.76
   18   24    4     -1.59     -0.99
   19   24    4      3.05     -7.24
    0   25    4     -1.86    -10.19
    1   25    4      5.78      4.52
    2   25    4      0.13     -1.45
    3   25    4     -7.83      2.47
    4   25    4     -1.31      5.10
    5   25    4      8.04      2.44
    6   25    4     -3.38    -12.29
    7   25    4     -5.66     -5.42
    8   25    4     -6.55     -6.30
    9   25    4     11.72    -14.12
   10   25    4    -12.49      8.79
   11   25    4      1.03      8.91
   12   25    4      7.85     -5.16
   13   25    4     12.35    -10.11
   14   25    4     10.51      4.44
   15   25    4     20.90    -18.20
   16   25    4      3.54     -4.98
   17   25    4     11.77      6.48
   18   25    4     -9.59      1.09
    0   26    4      3.33      2.18
    1   26    4      0.19      1.54
    2   26    4      3.80     -7.53
    3   26    4     -7.58      8.23
    4   26    4     -4.51      2.92
    5   26    4     -1.68     -2.24
    6   26    4     -6.75      3.95
    7   26    4     10.49     -5.10
    8   26    4     -1.89      2.45
    9   26    4     -1.56    -16.02
   10   26    4      4.27     -0.90
   11   26    4     -5.35      1.41
   12   26    4      5.61     -3.38
   13   26    4     -0.91     -5.53
   14   26    4      7.56     -5.25
   15   26    4     11.19    -14.51
   16   26    4      0.40     -9.50
   17   26    4     -7.21    -15.80
   18   26    4     -4.54     -1.58
    0   27    4      1.45     -9.62
    1   27    4      0.31      0.14
    2   27    4      3.08     -1.42
    3   27    4     10.10     -9.05
    4   27    4     -0.07      2.98
    5   27    4      2.72     -2.09
    6   27    4     -7.91      2.80
    7   27    4      3.03     -7.98
    8   27    4     -4.99      2.36
    9   27    4     -1.36      5.30
   10   27    4      6.13     -3.19
   11   27    4      0.41      3.17
   12   27    4     -8.20    -10.76
   13   27    4      4.34      1.81
   14   27    4    -11.62     -5.98
   15   27    4      3.72      8.97
   16   27    4      6.67     -0.50
   17   27    4      4.51     -6.32
    0   28    4     -1.99      4.56
    1   28    4      5.38      2.39
    2   28    4    -16.10     -9.82
    3   28    4      2.38      2.50
    4   28    4      3.73      1.98
    5   28    4      1.20      9.40
    6   28    4      9.66      7.80
    7   28    4      4.19     12.68
    8   28    4      3.88     -5.72
    9   28    4      5.40     18.63
   10   28    4     -0.74     -6.45
   11   28    4     -0.34      7.08
   12   28    4      2.41      1.21
   13   28    4     -2.71     -3.16
   14   28    4      4.60     -2.14
   15   28    4    -12.02      0.51
   16   28    4      0.09      2.78
   17   28    4      3.31     13.57
    0   29    4     -2.70      8.62
    1   29    4      7.14     -6.36
    2   29    4     22.66     16.76
    3   29    4      8.28    -13.34
    4   29    4      2.61     -3.94
    5   29    4     12.44     -8.05
    6   29    4     12.33     -8.27
    7   29    4     -4.10      1.84
    8   29    4      5.41     11.11
    9   29    4     -0.75     -2.26
   10   29    4      4.33     -5.01
   11   29    4      0.17      7.08
   12   29    4     -0.92      7.42
   13   29    4     -1.86      0.04
   14   29    4     -7.02     -4.74
   15   29    4     -2.75      4.88
   16   29    4     -0.21     -0.37
    0   30    4     -1.27     -5.87
    1   30    4      2.76      5.45
    2   30    4      0.05      1.69
    3   30    4      2.87     -8.44
    4   30    4     -2.89     -8.96
    5   30    4     -5.47    -24.50
    6   30    4     -7.83     -4.07
    7   30    4      1.14    -17.89
    8   30    4      1.78      0.73
    9   30    4     -3.26    -15.99
   10   30    4      4.71      8.85
   11   30    4     -1.58     -0.74
   12   30    4     -2.96     13.98
   13   30    4     -0.61      7.03
   14   30    4     -1.85      2.35
   15   30    4      1.04    -14.54
    0   31    4     12.69     -0.37
    1   31    4      0.36     -2.25
    2   31    4    -38.00      1.82
    3   31    4      3.69     -0.99
    4   31    4     -3.06      3.21
    5   31    4    -14.25      1.93
    6   31    4     -8.92     -2.62
    7   31    4      4.93      0.51
    8   31    4     -2.03     -2.72
    9   31    4    -11.70     -7.56
   10   31    4     10.02      1.85
   11   31    4     -2.97    -23.54
   12   31    4      7.71     -5.56
   13   31    4      2.20      0.81
   14   31    4     -1.66      2.14
   15   31    4     -0.33     -7.74
    0   32    4    -16.13     -2.91
    1   32    4     -7.70     16.24
    2   32    4     -9.74      9.02
    3   32    4     11.54     -1.99
    4   32    4      2.73     22.64
    5   32    4      0.47      9.93
    6   32    4     -2.34     -2.82
    7   32    4      3.07      5.79
    8   32    4     -5.55      1.46
    9   32    4     -0.64     -9.13
   10   32    4     -7.33     -0.04
   11   32    4     18.46      1.79
   12   32    4      7.20     -9.38
   13   32    4     -7.53     -5.68
   14   32    4     -1.76     -2.12
    0   33    4     -3.65     22.42
    1   33    4     -1.72      2.47
    2   33    4      1.63    -19.86
    3   33    4      8.65     -2.79
    4   33    4    -11.07     10.45
    5   33    4    -13.95      0.31
    6   33    4     -1.54     10.18
    7   33    4     -3.69     -5.80
    8   33    4    -12.15     -3.85
    9   33    4     17.67      7.36
   10   33    4    -20.62      0.37
   11   33    4      8.60     10.54
   12   33    4    -17.32     19.31
   13   33    4     -2.86      1.50
    0   34    4      2.80      3.53
    1   34    4     -9.22     -8.04
    2   34    4     16.37     -0.79
    3   34    4    -17.78    -19.17
    4   34    4    -11.05     -9.82
    5   34    4     14.44     -2.16
    6   34    4     12.40     -0.05
    7   34    4      4.69      2.51
    8   34    4      1.19     -9.29
    9   34    4      0.29     18.13
   10   34    4     -2.07     -4.19
   11   34    4    -17.32     -1.56
   12   34    4     -2.10     -1.26
    0   35    4      3.65      3.69
    1   35    4     -9.79      0.75
    2   35    4      0.02      6.30
    3   35    4    -38.14     19.29
    4   35    4     37.12    -15.92
    5   35    4     26.83     -4.57
    6   35    4      8.32      3.00
    7   35    4     -5.14      3.18
    8   35    4      7.39      4.58
    9   35    4     -6.23     -1.50
   10   35    4      7.98     -2.74
   11   35    4     -8.12     -5.64
    0   36    4     -8.61     -1.53
    1   36    4    -13.31     -0.10
    2   36    4    -19.82     -4.55
    3   36    4      3.63     -6.86
    4   36    4     21.44    -13.49
    5   36    4      5.52     -1.43
    6   36    4     -9.77     10.84
    7   36    4     -7.90     -6.73
    8   36    4     -1.11      9.44
    9   36    4     -6.83     -3.97
    0   37    4     -1.06      1.34
    1   37    4     -0.89    -15.35
    2   37    4     -5.46     10.06
    3   37    4     20.25    -27.59
    4   37    4    -15.85      4.27
    5   37    4    -10.25     -8.09
    6   37    4    -10.43      1.65
    7   37    4     -6.99     -2.08
    8   37    4      5.90     -5.03
    0   38    4    -10.12     -3.53
    1   38    4     11.22     -0.13
    2   38    4     14.26     13.67
    3   38    4      1.71      6.89
    4   38    4     -7.00     17.08
    5   38    4     -8.00     13.06
    6   38    4     19.54      2.87
    0   39    4      1.30      0.18
    1   39    4     21.10      0.72
    2   39    4      4.20    -13.66
    3   39    4     -2.63     -2.62
    1    0    5     -5.70   -184.44
    2    0    5      1.77      5.34
    3    0    5      3.40      5.49
    4    0    5      1.22     23.08
    5    0    5      3.20     14.68
    6    0    5      1.83    -21.56
    7    0    5     -7.93    -35.67
    8    0    5      3.39    -23.27
    9    0    5      2.06     -1.01
   10    0    5      0.55      4.90
   11    0    5      1.26     -5.18
   12    0    5     -1.06      9.76
   13    0    5      0.16     17.73
   14    0    5      5.63     12.38
   15    0    5      0.72      2.53
   16    0    5      0.63      2.50
   17    0    5     -3.31     -1.97
   18    0    5     -1.84     -9.35
   19    0    5     -0.75    -12.85
   20    0    5     -2.86     -9.72
   21    0    5      4.55     -3.21
   22    0    5     -1.01     -8.87
   23    0    5      5.72      6.46
   24    0    5      1.24    -12.66
    0    1    5      2.17   -344.36
    1    1    5    -71.96    104.56
    2    1    5     48.22   -102.35
    3    1    5     -8.60    -16.52
    4    1    5     12.92      6.26
    5    1    5    -10.49    -39.30
    6    1    5    -17.08     10.77
    7    1    5      4.77    -26.66
    8    1    5      0.55      8.89
    9    1    5     15.84      1.17
   10    1    5      6.60     18.28
   11    1    5     22.22     18.77
   12    1    5     -0.03     -3.69
   13    1    5     -2.74      9.15
   14    1    5      4.63      6.62
   15    1    5      5.80      2.59
   16    1    5     -4.94     -0.93
   17    1    5      2.42      5.52
   18    1    5     -4.90      4.36
   19    1    5      4.22     19.58
   20    1    5     -2.79     -4.18
   21    1    5      0.98     -0.14
   22    1    5     10.92      8.44
   23    1    5     -4.21     -7.33
   24    1    5     -1.18     -1.16
    0    2    5     55.84     -0.29
    1    2    5     -7.01    147.69
    2    2    5    -78.39    -19.26
    3    2    5     -1.29    -19.75
    4    2    5      7.18     -8.60
    5    2    5    -32.48     -4.20
    6    2    5     21.64     -6.11
    7    2    5     -2.56      1.71
    8    2    5    -11.33     -8.00
    9    2    5      2.42     13.77
   10    2    5     -5.56     -7.15
   11    2    5     -4.90     11.58
   12    2    5     -0.21      1.48
   13    2    5     27.99     -5.38
   14    2    5      2.55     -0.59
   15    2    5      2.25     -1.45
   16    2    5     -6.01     -4.07
   17    2    5     -1.16     -8.77
   18    2    5     -9.23     -0.10
   19    2    5    -15.68     10.70
   20    2    5      5.26     -5.40
   21    2    5    -13.34     -5.27
   22    2    5      1.30     26.46
   23    2    5      2.60     12.93
   24    2    5      0.54      6.16
    0    3    5      0.51    113.47
    1    3    5    -46.11     -4.22
    2    3    5    -81.50   -111.12
    3    3    5    -49.49    -50.75
    4    3    5    -33.60     -4.18
    5    3    5    -11.82     -9.77
    6    3    5    -17.13     -5.92
    7    3    5    -13.80     -0.60
    8    3    5     14.96     -3.01
    9    3    5     -9.17      2.43
   10    3    5     -2.40     -1.48
   11    3    5    -11.51     10.02
   12    3    5      5.66     -6.79
   13    3    5     15.64     15.84
   14    3    5     -8.58      8.06
   15    3    5     -8.42     -0.17
   16    3    5     -0.11     25.11
   17    3    5     -3.50      3.72
   18    3    5     -1.29     10.76
   19    3    5     -8.18     -8.67
   20    3    5     -0.89     -3.97
   21    3    5      0.58     12.42
   22    3    5      6.13      3.57
   23    3    5     -9.24     -4.60
   24    3    5      2.00     -1.47
    0    4    5    -33.00     -1.03
    1    4    5   -100.71    -36.19
    2    4    5    -71.98     -2.07
    3    4    5     -9.54     39.72
    4    4    5      7.88    -21.97
    5    4    5     18.38      8.78
    6    4    5     -1.69    -13.78
    7    4    5      7.80     -5.18
    8    4    5      1.22     15.90
    9    4    5    -15.59     -0.73
   10    4    5     -0.61     -9.04
   11    4    5     -6.36     -0.92
   12    4    5     -7.06     -3.39
   13    4    5      5.38    -13.78
   14    4    5     -9.29     -2.82
   15    4    5     -0.91     -0.76
   16    4    5      2.84      3.11
   17    4    5      0.38     23.96
   18    4    5     -5.12     -2.32
   19    4    5      3.55      2.31
   20    4    5    -14.67     22.37
   21    4    5     13.37     11.54
   22    4    5    -12.96     -9.63
   23    4    5     -3.58    -19.82
   24    4    5     -5.92    -11.82
    0    5    5     -1.07    -10.04
    1    5    5     15.92    -17.62
    2    5    5     61.74      0.12
    3    5    5     36.13    -56.18
    4    5    5     41.79    -16.96
    5    5    5     14.96    -24.29
    6    5    5    -14.15      4.10
    7    5    5     25.28    -13.50
    8    5    5    -13.73     15.86
    9    5    5     -6.41     -9.82
   10    5    5      2.35     11.73
   11    5    5     -9.19    -15.39
   12    5    5     -0.17     -5.26
   13    5    5     -8.05     -9.22
   14    5    5     15.23      8.26
   15    5    5     -2.65     12.58
   16    5    5     10.68     -0.55
   17    5    5      4.28      0.39
   18    5    5     -1.31     -2.68
   19    5    5     12.04     -4.22
   20    5    5    -15.96      0.26
   21    5    5     -1.30     -6.08
   22    5    5    -23.04      2.57
   23    5    5     -0.48      0.08
   24    5    5     -4.62     17.82
    0    6    5    -47.10      2.36
    1    6    5      9.58    -58.51
    2    6    5     10.38    -15.23
    3    6    5     17.93     -5.00
    4    6    5    -16.81      7.20
    5    6    5     -1.05     35.02
    6    6    5     -4.59     -2.84
    7    6    5      3.98      2.28
    8    6    5     -9.31     -5.91
    9    6    5     10.64    -10.99
   10    6    5      0.86     21.96
   11    6    5      9.05    -11.74
   12    6    5      3.88     -6.06
   13    6    5     -1.88      0.93
   14    6    5      8.96     -6.76
   15    6    5     -3.32     -6.50
   16    6    5      1.70    -10.35
   17    6    5      3.49     -1.26
   18    6    5     -0.30     10.26
   19    6    5     -6.93     13.84
   20    6    5      2.99      3.70
   21    6    5     -4.21     -6.26
   22    6    5    -10.60      2.00
   23    6    5     -5.31     11.31
   24    6    5      4.77     12.47
    0    7    5     -2.71     38.31
    1    7    5     59.44     35.07
    2    7    5     13.28      8.52
    3    7    5      3.63     40.11
    4    7    5      3.79     20.85
    5    7    5      2.00     -6.76
    6    7    5     32.82      6.11
    7    7    5     -3.32      7.92
    8    7    5     10.58     -5.20
    9    7    5     -1.34     13.42
   10    7    5     -6.11    -12.58
   11    7    5     -0.93     10.42
   12    7    5    -17.37     10.22
   13    7    5    -10.99     -2.21
   14    7    5     -6.20     -1.86
   15    7    5      8.75     -4.94
   16    7    5      1.26    -16.91
   17    7    5     -6.46     -1.48
   18    7    5     -5.34      8.98
   19    7    5     -6.22      3.63
   20    7    5     12.21      3.60
   21    7    5     -6.21     -1.82
   22    7    5     13.40     -4.21
   23    7    5      9.27      0.74
   24    7    5      8.07    -21.75
    0    8    5    -11.24     -1.61
    1    8    5    -23.08     -4.71
    2    8    5    -21.84      9.04
    3    8    5     -5.93     -5.00
    4    8    5     -4.94    -21.49
    5    8    5      6.91    -21.08
    6    8    5      7.38     -1.94
    7    8    5      4.51      4.28
    8    8    5      7.09     -8.87
    9    8    5      2.54      8.08
   10    8    5    -22.28     -8.21
   11    8    5     -0.82      4.32
   12    8    5      6.80      5.90
   13    8    5      0.03     -3.75
   14    8    5     11.75     -4.79
   15    8    5     16.93     15.50
   16    8    5     -4.10     10.67
   17    8    5     13.06      5.67
   18    8    5     -2.83      1.74
   19    8    5     12.44    -22.91
   20    8    5      0.66    -11.50
   21    8    5     -8.32      4.46
   22    8    5     -1.06     -0.49
   23    8    5     -8.11      1.64
    0    9    5      0.97     26.06
    1    9    5    -18.61    -20.12
    2    9    5      2.84     11.96
    3    9    5    -34.63    -16.79
    4    9    5     15.43      4.74
    5    9    5    -17.72     -4.47
    6    9    5      2.00     15.71
    7    9    5     -6.32      7.43
    8    9    5      2.61      3.23
    9    9    5      2.23    -13.19
   10    9    5     -6.07     -9.01
   11    9    5    -10.33    -11.25
   12    9    5     10.07     -6.09
   13    9    5      1.65      1.47
   14    9    5     11.00     -5.96
   15    9    5    -14.21     -4.44
   16    9    5    -10.66      6.22
   17    9    5      7.23     -7.48
   18    9    5     -6.94     -7.95
   19    9    5      5.41     -2.01
   20    9    5      3.25     -4.31
   21    9    5      7.97     28.69
   22    9    5     -3.79      8.05
   23    9    5     -5.40      4.47
    0   10    5      3.42      1.71
    1   10    5     30.55     -8.41
    2   10    5      8.63     -9.71
    3   10    5     16.43    -13.49
    4   10    5      4.52     -0.71
    5   10    5     -3.32      6.43
    6   10    5     33.29    -23.13
    7   10    5      1.92     -1.80
    8   10    5     -9.28     -4.24
    9   10    5     -4.14     -3.97
   10   10    5     10.21     -6.49
   11   10    5     14.66      0.17
   12   10    5      0.92     -1.36
   13   10    5      2.28     12.85
   14   10    5    -14.17      8.12
   15   10    5     -3.95      4.43
   16   10    5      0.17    -12.34
   17   10    5     -4.08     -1.50
   18   10    5      3.65     -2.33
   19   10    5      0.76     -5.84
   20   10    5      7.52      6.84
   21   10    5     18.10    -14.85
   22   10    5     -0.88      6.75
   23   10    5      5.63    -14.00
    0   11    5      0.28    -28.08
    1   11    5      8.50    -13.31
    2   11    5      8.89     -2.91
    3   11    5     20.55     -2.73
    4   11    5      0.90      7.40
    5   11    5    -14.78     -1.84
    6   11    5     -3.48    -12.40
    7   11    5    -14.46     -2.50
    8   11    5     -1.84     -5.81
    9   11    5      2.04     -2.41
   10   11    5     10.99      2.14
   11   11    5     20.75     -0.34
   12   11    5     -4.64      4.18
   13   11    5      6.94      2.07
   14   11    5     -8.87     -1.86
   15   11    5      2.80      1.19
   16   11    5     14.05    -18.88
   17   11    5      0.81     13.19
   18   11    5      4.49    -10.20
   19   11    5     -1.84      1.29
   20   11    5     12.28      6.51
   21   11    5     10.69      4.36
   22   11    5      1.80      7.06
   23   11    5      0.86     -1.76
    0   12    5     -9.96     -1.93
    1   12    5     -4.61      5.77
    2   12    5      7.62     -1.33
    3   12    5      0.13      0.50
    4   12    5     -2.26      2.89
    5   12    5     -3.37     -3.10
    6   12    5    -33.76     34.47
    7   12    5    -21.59     -7.70
    8   12    5     -5.12     11.04
    9   12    5      1.52      6.13
   10   12    5     -0.09     -0.66
   11   12    5     -5.83     11.20
   12   12    5     -3.99    -13.70
   13   12    5      6.30     -4.16
   14   12    5      8.33      2.26
   15   12    5     -4.41     -3.37
   16   12    5      1.29      2.35
   17   12    5      5.19     10.04
   18   12    5    -14.16     -2.24
   19   12    5     -3.33     12.65
   20   12    5     -3.50    -11.14
   21   12    5      2.55     23.57
   22   12    5    -18.53      0.00
   23   12    5      2.39      3.24
    0   13    5     -0.08      9.78
    1   13    5    -16.12      1.84
    2   13    5    -12.10      7.35
    3   13    5     -9.73     17.74
    4   13    5    -12.60     -3.19
    5   13    5      9.00      3.39
    6   13    5     -9.68     12.31
    7   13    5     -0.34     13.05
    8   13    5      7.98    -10.24
    9   13    5      0.19      1.50
   10   13    5     -1.52    -14.01
   11   13    5     -9.34     -3.39
   12   13    5      5.84     -5.85
   13   13    5     20.85     -0.46
   14   13    5     10.70     -1.46
   15   13    5     12.44     -4.03
   16   13    5    -10.92      5.37
   17   13    5     15.43      5.77
   18   13    5    -14.84     16.78
   19   13    5     -0.84    -10.17
   20   13    5    -22.62     -1.20
   21   13    5    -10.19    -18.33
   22   13    5    -13.62    -12.10
   23   13    5     -3.25     -7.10
    0   14    5     -3.83     -1.51
    1   14    5      9.46     -1.09
    2   14    5     -3.94      0.28
    3   14    5     -0.34     16.27
    4   14    5    -18.88    -15.60
    5   14    5     18.00     20.30
    6   14    5      8.07    -19.60
    7   14    5      9.55      2.70
    8   14    5      4.50    -10.58
    9   14    5     -1.02    -10.39
   10   14    5      9.72      5.69
   11   14    5      1.80     -8.98
   12   14    5     -0.93     13.22
   13   14    5      0.09     -7.25
   14   14    5    -16.58     20.66
   15   14    5      1.24      2.21
   16   14    5      9.23      5.87
   17   14    5      2.08     -5.80
   18   14    5      7.55     11.93
   19   14    5      8.80    -24.26
   20   14    5      4.51     11.20
   21   14    5     -8.71    -22.16
   22   14    5     10.81      2.57
    0   15    5      0.37    -14.66
    1   15    5     -4.23     -6.98
    2   15    5     14.78     -3.96
    3   15    5     -5.24      1.46
    4   15    5      2.88      6.10
    5   15    5      8.46     -8.56
    6   15    5     11.51      1.00
    7   15    5      1.77     -9.04
    8   15    5     -3.38     10.95
    9   15    5     -0.62      2.34
   10   15    5      4.63     11.92
   11   15    5    -13.12      2.77
   12   15    5      1.64      7.92
   13   15    5     -8.05      1.83
   14   15    5     -6.86      3.87
   15   15    5     -0.60      1.49
   16   15    5     10.04      2.53
   17   15    5      1.25     -4.47
   18   15    5     -0.65    -10.71
   19   15    5    -12.72      7.34
   20   15    5     12.75      0.55
   21   15    5     -1.35     23.58
   22   15    5      6.12     11.35
    0   16    5      3.01      5.17
    1   16    5     -1.67      6.55
    2   16    5      4.39      3.37
    3   16    5      9.62      1.60
    4   16    5     -8.40      7.28
    5   16    5    -23.53     -8.65
    6   16    5      6.79     12.02
    7   16    5      3.41     16.40
    8   16    5     -4.45      9.44
    9   16    5      3.41     -3.73
   10   16    5     -5.07      6.44
   11   16    5      0.73     -2.35
   12   16    5     13.76    -15.14
   13   16    5     -7.28      7.09
   14   16    5     13.68    -13.14
   15   16    5      6.36    -11.48
   16   16    5      5.38     -2.34
   17   16    5     -2.06    -14.01
   18   16    5     -7.52      7.94
   19   16    5     -3.91    -18.89
   20   16    5     17.06     -3.31
   21   16    5      5.93     -0.16
   22   16    5     10.99      3.34
    0   17    5    -10.40     -5.34
    1   17    5      3.86      9.15
    2   17    5    -21.87     -0.35
    3   17    5     -3.99      4.33
    4   17    5     -0.76      1.69
    5   17    5      2.09      9.61
    6   17    5     -5.54    -12.36
    7   17    5      2.20      7.16
    8   17    5     -4.22     -0.09
    9   17    5     -6.28    -13.50
   10   17    5     -6.80     11.65
   11   17    5      5.58      2.13
   12   17    5     -7.79      0.69
   13   17    5      5.13     -3.08
   14   17    5      6.54      8.83
   15   17    5     -3.11     -7.60
   16   17    5      3.05     11.70
   17   17    5      1.86      4.38
   18   17    5      0.72      3.20
   19   17    5     16.51     -5.09
   20   17    5      5.04     -6.04
   21   17    5      2.57    -14.91
   22   17    5     -3.65      0.50
    0   18    5     -8.70     -1.92
    1   18    5      0.67     -8.06
    2   18    5     -9.99      7.43
    3   18    5      4.13     -3.61
    4   18    5     -6.04      1.72
    5   18    5     18.85     -7.42
    6   18    5     -9.89      0.09
    7   18    5     -5.31     -6.66
    8   18    5     -0.17     -8.24
    9   18    5     -7.25     19.38
   10   18    5     -1.99     -8.49
   11   18    5      7.17      8.41
   12   18    5    -22.31    -11.89
   13   18    5     -3.67     -6.03
   14   18    5      4.31      0.63
   15   18    5     -5.72     11.00
   16   18    5      6.12    -13.33
   17   18    5      6.21     29.23
   18   18    5     11.44     -8.86
   19   18    5      6.50     27.16
   20   18    5    -12.27      6.41
   21   18    5     -2.50      9.27
    0   19    5      1.71     -0.42
    1   19    5     -7.07     -5.35
    2   19    5     16.40    -14.77
    3   19    5      1.91     -4.14
    4   19    5     -2.05     -9.55
    5   19    5     -9.49    -17.78
    6   19    5     10.83      8.73
    7   19    5     -7.47    -10.50
    8   19    5      0.06     -3.06
    9   19    5      6.58     16.34
   10   19    5      1.33    -24.26
   11   19    5     -3.83      6.95
   12   19    5      1.20     -3.85
   13   19    5      1.38      5.04
   14   19    5      8.87    -10.22
   15   19    5    -10.61      9.37
   16   19    5     10.97     -4.79
   17   19    5      4.24      9.59
   18   19    5      5.72     14.87
   19   19    5     -6.56      5.20
   20   19    5     -0.73     13.87
   21   19    5      2.94      1.30
    0   20    5    -12.91     -1.14
    1   20    5     14.79    -10.81
    2   20    5     -9.26     -4.34
    3   20    5     13.56     -2.09
    4   20    5      9.28      4.08
    5   20    5      4.63     -3.08
    6   20    5      1.31      6.17
    7   20    5     13.50      1.43
    8   20    5     -0.32      8.88
    9   20    5     12.91     -7.43
   10   20    5     -0.79     -3.26
   11   20    5     -3.11    -18.47
   12   20    5      1.75     10.99
   13   20    5      5.63      2.69
   14   20    5     -9.36      7.66
   15   20    5      7.51     -3.33
   16   20    5      4.88     10.18
   17   20    5      6.11     -0.67
   18   20    5      2.51      8.51
   19   20    5     -3.18     -1.23
   20   20    5      1.94     -0.76
   21   20    5     -1.96      0.25
    0   21    5     -0.39     -8.07
    1   21    5     27.54      6.86
    2   21    5     -8.16      4.11
    3   21    5     -0.92     -1.86
    4   21    5     -4.75     12.80
    5   21    5      2.01      9.71
    6   21    5     -6.07     -3.26
    7   21    5     -0.60      1.48
    8   21    5     -3.29      1.00
    9   21    5     -2.91     -7.25
   10   21    5     -2.50     12.56
   11   21    5     -6.73     -2.72
   12   21    5      6.37     10.91
   13   21    5      0.89    -11.06
   14   21    5     -7.17    -13.42
   15   21    5      0.75     -2.02
   16   21    5    -12.77     -1.04
   17   21    5    -13.23      1.36
   18   21    5    -13.33     -3.22
   19   21    5      2.78      6.23
   20   21    5     -3.89     -1.31
    0   22    5     21.09      1.94
    1   22    5    -19.87     13.95
    2   22    5      3.21     -2.06
    3   22    5     -2.44     -1.39
    4   22    5     -3.35     -1.67
    5   22    5     -8.60     -4.73
    6   22    5     -3.55      0.19
    7   22    5     -8.23      7.15
    8   22    5     10.70     -2.80
    9   22    5    -12.60     -0.78
   10   22    5      4.08     17.03
   11   22    5    -13.47     26.47
   12   22    5      9.41     -3.64
   13   22    5    -13.70      1.20
   14   22    5      4.23     -4.33
   15   22    5      1.85      7.84
   16   22    5     -5.61     -5.39
   17   22    5      1.73     -5.75
   18   22    5      3.42     -7.58
   19   22    5      2.62     -6.05
   20   22    5     -2.24    -11.36
    0   23    5      1.75     20.73
    1   23    5     -8.90      0.06
    2   23    5      4.07      2.32
    3   23    5     -2.55    -11.29
    4   23    5     -1.15      2.26
    5   23    5      6.07      2.15
    6   23    5     -2.45      1.38
    7   23    5     10.48      1.81
    8   23    5      6.32     15.49
    9   23    5     -5.85     -3.84
   10   23    5     -8.67     20.73
   11   23    5     -2.21    -12.36
   12   23    5    -21.27    -10.33
   13   23    5    -11.48      6.51
   14   23    5    -23.24     13.47
   15   23    5     -6.45    -12.95
   16   23    5     -0.61     10.80
   17   23    5     -0.06     -3.76
   18   23    5      0.93      0.36
   19   23    5    -10.47     -1.42
    0   24    5     -6.85     -2.37
    1   24    5     13.93    -14.66
    2   24    5     -6.71     12.64
    3   24    5      3.16      2.52
    4   24    5     -0.81     -8.72
    5   24    5     -3.60     12.62
    6   24    5      2.96     -0.12
    7   24    5      2.30     -5.98
    8   24    5     -8.03     14.23
    9   24    5      7.38      6.81
   10   24    5    -14.33     -1.19
   11   24    5      5.29    -15.37
   12   24    5     -5.23     -2.65
   13   24    5      8.00    -12.72
   14   24    5     -0.52     -6.80
   15   24    5     18.07    -24.43
   16   24    5      0.39      4.85
   17   24    5     -3.46      6.88
   18   24    5     -0.86     -2.81
   19   24    5     -6.43     -6.63
    0   25    5     -3.33    -22.12
    1   25    5      3.13      0.06
    2   25    5     14.09     -4.83
    3   25    5      4.49     -4.02
    4   25    5      2.71     -2.71
    5   25    5      1.08     -5.16
    6   25    5      8.55      7.83
    7   25    5     -4.53     -0.63
    8   25    5     -0.31     -6.39
    9   25    5      3.51     14.56
   10   25    5     11.18    -22.75
   11   25    5      3.24      8.14
   12   25    5      9.48      4.78
   13   25    5      2.73     -2.75
   14   25    5     10.90     -9.02
   15   25    5     11.89     25.45
   16   25    5     17.55     -9.22
   17   25    5     -5.38     -9.78
   18   25    5     -1.57      4.44
    0   26    5     -2.87     -1.30
    1   26    5     -2.96     -6.43
    2   26    5     -7.05      3.92
    3   26    5      5.41     -2.12
    4   26    5      9.93      5.15
    5   26    5      3.41      2.80
    6   26    5     -5.70     -6.99
    7   26    5     -4.22     -1.89
    8   26    5     -6.93     -4.52
    9   26    5     -7.76     -1.68
   10   26    5      4.82      5.89
   11   26    5     -2.19      2.78
   12   26    5     -5.51      9.63
   13   26    5     -1.82     10.10
   14   26    5     -8.42     -4.69
   15   26    5    -14.53     -1.70
   16   26    5    -12.90      3.02
   17   26    5      0.62     -1.40
   18   26    5     -8.37      9.90
    0   27    5     -1.19     11.54
    1   27    5     -8.69     10.93
    2   27    5    -14.16     -1.38
    3   27    5     -8.38      3.02
    4   27    5      7.48     -0.17
    5   27    5     -4.71     -0.80
    6   27    5     -0.88     -6.93
    7   27    5     -0.68     -4.44
    8   27    5      6.21     -1.11
    9   27    5      1.36     -4.09
   10   27    5      1.57     11.38
   11   27    5     -5.98     -3.90
   12   27    5     -1.82     -4.04
   13   27    5    -11.68     -4.90
   14   27    5      1.43     -0.59
   15   27    5     -2.74    -22.28
   16   27    5     -4.77      2.82
   17   27    5      4.25     -4.56
    0   28    5      7.17     -3.76
    1   28    5      0.11      1.01
    2   28    5      0.83     -7.60
    3   28    5     -1.89      9.66
    4   28    5     -6.45      7.44
    5   28    5      1.39     -6.31
    6   28    5      1.68     13.73
    7   28    5      4.10      8.45
    8   28    5      5.02     -2.86
    9   28    5      3.22     -6.88
   10   28    5      9.66     -4.03
   11   28    5     -1.56     -1.10
   12   28    5      3.32      9.72
   13   28    5      1.48     -0.50
   14   28    5     13.78     10.27
   15   28    5      1.38     11.67
   16   28    5     -9.25      1.79
   17   28    5      5.68      9.48
    0   29    5      6.15    -11.90
    1   29    5      1.41    -15.72
    2   29    5     13.55    -11.57
    3   29    5     18.06     -6.97
    4   29    5    -11.28      3.30
    5   29    5      4.63     -3.19
    6   29    5     -3.79     -5.62
    7   29    5     -6.84     -1.82
    8   29    5     -7.30     -2.93
    9   29    5      4.63     -6.89
   10   29    5     -2.99      7.19
   11   29    5      7.10     14.40
   12   29    5      1.76      8.94
   13   29    5    -10.46      6.51
   14   29    5      2.01      4.29
   15   29    5     -8.24     23.59
   16   29    5      1.25      1.79
    0   30    5     -8.06     11.63
    1   30    5     -0.35      6.60
    2   30    5     -0.30     -7.98
    3   30    5      0.68      6.73
    4   30    5     -4.19     10.24
    5   30    5     -3.74     -2.84
    6   30    5    -11.70      3.38
    7   30    5     -2.28     -2.08
    8   30    5      2.29     -1.23
    9   30    5      6.13      1.28
   10   30    5     -1.55      2.90
   11   30    5      2.60      3.64
   12   30    5      4.02     -5.17
   13   30    5     -5.33     -5.26
   14   30    5     -1.82     -7.46
   15   30    5      0.02     -3.24
    0   31    5     -2.35     -4.12
    1   31    5     -0.73      6.10
    2   31    5      0.73      7.24
    3   31    5      5.61      5.13
    4   31    5     -6.83      1.72
    5   31    5      6.59      9.13
    6   31    5      3.90      3.85
    7   31    5      3.66      4.97
    8   31    5      0.07      3.33
    9   31    5     -1.44      1.69
   10   31    5     -5.59     -3.36
   11   31    5    -11.95     -3.96
   12   31    5     -8.59      0.00
   13   31    5      0.94     -5.46
   14   31    5     -0.01      3.05
    0   32    5      2.14    -10.88
    1   32    5     -6.23      2.65
    2   32    5      3.86      4.60
    3   32    5     15.30      5.45
    4   32    5    -12.82     -6.17
    5   32    5     -7.39     -3.93
    6   32    5      2.18      8.33
    7   32    5     -2.72     -9.23
    8   32    5     -0.13      1.81
    9   32    5     -5.04      2.32
   10   32    5      0.28      3.19
   11   32    5     -0.09     -3.66
   12   32    5     -6.14      9.28
   13   32    5     11.13     -3.24
   14   32    5      5.67      4.85
    0   33    5     -4.72      5.84
    1   33    5     19.07     -3.51
    2   33    5    -11.65     -4.65
    3   33    5      6.66      7.88
    4   33    5      9.69      1.93
    5   33    5     -2.12     14.45
    6   33    5    -14.27      4.89
    7   33    5     -0.53      5.49
    8   33    5     -2.71      2.95
    9   33    5     -3.66      8.67
   10   33    5      2.04      2.21
   11   33    5     15.87     -3.88
   12   33    5      5.52     -9.46
   13   33    5      5.05      3.07
    0   34    5     -9.49      8.64
    1   34    5      8.53     -0.84
    2   34    5     -8.22      1.91
    3   34    5    -12.58    -14.99
    4   34    5      7.25     10.39
    5   34    5      2.32     33.42
    6   34    5     -7.42    -13.81
    7   34    5      1.25      2.66
    8   34    5      3.08     -0.62
    9   34    5      0.63      4.14
   10   34    5      2.52     -3.41
   11   34    5      7.27      9.26
   12   34    5      5.05     -0.98
    0   35    5      1.76     22.20
    1   35    5      5.06      0.57
    2   35    5     14.02      8.26
    3   35    5     -8.61    -11.57
    4   35    5     10.86     22.40
    5   35    5     -4.97    -11.99
    6   35    5      0.76     -9.05
    7   35    5     -2.74     -0.48
    8   35    5     -4.48      0.70
    9   35    5      3.91     -6.68
   10   35    5     -2.33    -11.35
   11   35    5      0.47      1.57
    0   36    5      2.18     -0.59
    1   36    5    -12.86     -3.48
    2   36    5     -2.93     19.85
    3   36    5     -4.88     -8.57
    4   36    5      2.81    -12.19
    5   36    5     -8.25    -34.02
    6   36    5      9.91      1.84
    7   36    5      8.18     -2.66
    8   36    5     -4.22     -5.97
    9   36    5     -0.98     -2.47
    0   37    5      1.33    -30.61
    1   37    5      0.72     -3.42
    2   37    5    -10.84      1.24
    3   37    5      1.52      6.24
    4   37    5    -16.42    -25.26
    5   37    5     10.18    -13.71
    6   37    5     -4.57      4.20
    7   37    5     -2.00     -7.56
    8   37    5      3.87     -2.00
    0   38    5    -13.48      2.54
    1   38    5     14.43     -8.75
    2   38    5      4.64     -4.44
    3   38    5     11.84     -4.03
    4   38    5     -4.64      8.59
    5   38    5     11.78     -4.94
    6   38    5      4.80      7.09
    0   39    5     -1.76     11.81
    1   39    5      5.50     -0.13
    2   39    5     -3.83     -0.05
    0    0    6    -57.95      7.12
    1    0    6    -13.00     13.35
    2    0    6    -70.26      1.56
    3    0    6     66.45     -3.65
    4    0    6    -17.13      0.49
    5    0    6     -7.37      6.38
    6    0    6    -15.77      0.70
    7    0    6    -14.69      0.34
    8    0    6     -5.72      0.66
    9    0    6     16.91      0.11
   10    0    6    -13.63     -2.71
   11    0    6      8.47      4.06
   12    0    6     -6.31     -2.94
   13    0    6     -1.73     -1.19
   14    0    6      9.85     -1.17
   15    0    6     21.55    -10.96
   16    0    6     -5.09      0.02
   17    0    6    -13.50      2.44
   18    0    6     -4.41     -4.28
   19    0    6     17.26      8.87
   20    0    6      1.21     -1.69
   21    0    6      0.51     -0.07
   22    0    6      6.61     -6.93
   23    0    6      0.61     -0.22
   24    0    6    -14.83     -3.49
    0    1    6      6.55     96.19
    1    1    6    -14.83    -31.91
    2    1    6    -67.22    -27.51
    3    1    6     37.44     47.34
    4    1    6     -0.65     -6.63
    5    1    6     36.18     16.97
    6    1    6    -29.47     -7.02
    7    1    6     10.36     16.64
    8    1    6     18.66     -6.61
    9    1    6      5.65     -4.27
   10    1    6     15.26     -3.71
   11    1    6     -7.17    -26.68
   12    1    6      0.78      0.32
   13    1    6      3.42      0.86
   14    1    6      3.49     -2.34
   15    1    6     12.19     -3.26
   16    1    6      1.14     -3.19
   17    1    6     -0.93      1.55
   18    1    6     10.05     -3.60
   19    1    6      4.09      1.47
   20    1    6     10.78      9.53
   21    1    6     -2.06    -10.89
   22    1    6     -2.91     -4.49
   23    1    6      5.84     -3.79
   24    1    6      3.69     11.16
    0    2    6     76.72     -1.70
    1    2    6    -68.39     31.40
    2    2    6    129.83     12.78
    3    2    6    -12.78     33.59
    4    2    6      3.98     49.56
    5    2    6    -17.33    -34.88
    6    2    6      2.83      7.15
    7    2    6      3.77     -0.20
    8    2    6     -0.25     16.79
    9    2    6     -2.52      9.10
   10    2    6     11.36     -7.46
   11    2    6     -1.47     22.11
   12    2    6     16.86    -14.65
   13    2    6     -2.45     31.43
   14    2    6     -4.75     -8.46
   15    2    6     -6.88     -2.11
   16    2    6     -1.81     -2.96
   17    2    6      5.88      0.62
   18    2    6      1.30      1.44
   19    2    6     -3.36     -5.12
   20    2    6     -3.76     -1.33
   21    2    6    -15.17    -15.75
   22    2    6     -1.27      4.58
   23    2    6     13.89      3.82
   24    2    6     16.61      4.08
    0    3    6      2.69     28.09
    1    3    6     10.80     36.27
    2    3    6     75.73      1.14
    3    3    6    -29.93    -17.72
    4    3    6     -5.34      4.38
    5    3    6    -15.49     22.06
    6    3    6     -3.40      3.31
    7    3    6    -13.31      4.39
    8    3    6      4.00      3.09
    9    3    6     -8.36     -0.15
   10    3    6      1.51     -8.23
   11    3    6     16.09     27.32
   12    3    6     -6.06      0.61
   13    3    6      1.31      5.18
   14    3    6     -6.52     -0.21
   15    3    6      7.19      0.49
   16    3    6     -3.52     -6.99
   17    3    6     11.03     -0.14
   18    3    6      0.22     -1.17
   19    3    6     19.44     -5.10
   20    3    6     -2.17      8.50
   21    3    6     -3.82     -4.96
   22    3    6     19.16     -5.58
   23    3    6     14.49     -1.90
   24    3    6     -1.12     -8.35
    0    4    6     44.68     -4.32
    1    4    6      7.68     28.08
    2    4    6     -1.46     51.05
    3    4    6    -16.26     27.02
    4    4    6      7.76    -24.44
    5    4    6      8.49     16.14
    6    4    6     -2.83     10.41
    7    4    6    -15.03     -2.02
    8    4    6      0.01    -28.51
    9    4    6    -13.59      1.82
   10    4    6     -1.96    -12.20
   11    4    6      0.63     -3.66
   12    4    6     -5.60     14.84
   13    4    6      6.18    -21.56
   14    4    6      4.24      4.21
   15    4    6    -14.07      2.30
   16    4    6     14.52     -9.54
   17    4    6     -3.56     -6.16
   18    4    6      8.29     -7.33
   19    4    6     13.16      5.03
   20    4    6      2.29     -1.48
   21    4    6      2.55     12.07
   22    4    6     16.81     -1.86
   23    4    6     -9.79      9.11
   24    4    6     -9.27     -4.24
    0    5    6     -5.59    -11.51
    1    5    6     12.91     -7.93
    2    5    6    -36.73     -5.06
    3    5    6      2.31     -1.51
    4    5    6    -25.84     16.58
    5    5    6      5.12      5.02
    6    5    6     11.62     -4.34
    7    5    6      5.26      6.35
    8    5    6    -19.55     -5.21
    9    5    6      8.54      6.43
   10    5    6    -12.03     12.35
   11    5    6      2.18     -5.55
   12    5    6      2.92      2.22
   13    5    6     -8.72    -15.46
   14    5    6     -0.60      5.04
   15    5    6     -8.68     -2.89
   16    5    6      8.68     10.87
   17    5    6      2.28      7.56
   18    5    6     -2.34     -8.16
   19    5    6    -12.92      9.35
   20    5    6     -1.11     -3.85
   21    5    6     10.58     11.02
   22    5    6      6.51      0.55
   23    5    6    -11.41      4.26
   24    5    6     -0.68      7.30
    0    6    6    -34.72      0.10
    1    6    6    -26.89     14.54
    2    6    6    -30.50    -23.47
    3    6    6      6.68    -23.65
    4    6    6     58.80      3.40
    5    6    6    -11.96     -6.72
    6    6    6     -0.28     -8.17
    7    6    6      3.07      0.81
    8    6    6     -2.78     16.12
    9    6    6      4.37      1.79
   10    6    6      1.49     -1.62
   11    6    6     -7.14     -2.71
   12    6    6    -14.83      0.87
   13    6    6     -7.05     -2.48
   14    6    6    -11.81      5.41
   15    6    6     -6.68     -9.53
   16    6    6     -6.43      7.82
   17    6    6      4.21      2.68
   18    6    6    -13.77     -7.17
   19    6    6     -6.45     -1.04
   20    6    6      5.35     10.97
   21    6    6      3.38      3.16
   22    6    6     -3.13      0.34
   23    6    6      4.15      0.51
   24    6    6      5.34      0.69
    0    7    6      3.95     19.98
    1    7    6      9.84     -2.16
    2    7    6      8.08      1.72
    3    7    6     21.34     -2.37
    4    7    6      7.60    -20.76
    5    7    6     27.29     -3.33
    6    7    6    -10.72    -13.57
    7    7    6      8.93    -10.72
    8    7    6     -6.04      6.74
    9    7    6     -2.84      7.49
   10    7    6      7.72      3.54
   11    7    6     10.54      9.74
   12    7    6     -3.42     12.60
   13    7    6     15.47     14.34
   14    7    6     -1.50     16.25
   15    7    6      3.55      7.82
   16    7    6     -5.83     -7.09
   17    7    6     -4.85    -11.37
   18    7    6      1.31      2.78
   19    7    6     15.59    -15.75
   20    7    6      5.10      5.65
   21    7    6      2.99    -19.06
   22    7    6     -9.97     -2.58
   23    7    6     -1.71     -5.93
    0    8    6    -14.52      1.96
    1    8    6     -3.21     14.14
    2    8    6    -11.34     15.40
    3    8    6    -28.74     16.33
    4    8    6    -35.24     -2.78
    5    8    6     -4.18    -13.71
    6    8    6    -17.63     -7.20
    7    8    6     10.38     21.14
    8    8    6     -7.81      9.04
    9    8    6      5.01     -2.98
   10    8    6     -0.64      9.37
   11    8    6      1.14      3.85
   12    8    6      7.85     -3.43
   13    8    6      1.10      6.19
   14    8    6     11.77    -14.07
   15    8    6     -0.30     -1.59
   16    8    6      6.34    -13.75
   17    8    6    -13.65      4.62
   18    8    6      8.82     -0.33
   19    8    6     12.14      6.30
   20    8    6     -9.03     -4.95
   21    8    6    -11.03     -0.94
   22    8    6     -3.74      0.50
   23    8    6      7.11     -4.24
    0    9    6     -2.58      0.59
    1    9    6     24.23     16.55
    2    9    6    -28.98     17.48
    3    9    6      3.03      5.22
    4    9    6    -22.23     19.66
    5    9    6     -0.41     10.18
    6    9    6     12.68     10.18
    7    9    6      9.79     -9.14
    8    9    6      9.90     -8.32
    9    9    6     -7.09    -10.52
   10    9    6     -1.19     -6.25
   11    9    6     -7.04      2.18
   12    9    6     -4.42    -24.57
   13    9    6    -13.11      3.05
   14    9    6    -13.28    -13.70
   15    9    6      5.34     -6.29
   16    9    6     -1.65      3.93
   17    9    6     -3.13      3.99
   18    9    6    -13.06     -3.24
   19    9    6     -9.15      7.97
   20    9    6     -1.01    -12.06
   21    9    6     -7.89      0.78
   22    9    6     -1.64     -9.51
   23    9    6     12.98     -0.53
    0   10    6     20.02     -1.29
    1   10    6     -5.52    -12.46
    2   10    6     -0.65    -13.07
    3   10    6      6.31    -11.11
    4   10    6     -3.36      4.65
    5   10    6    -14.59    -26.63
    6   10    6     19.72     -5.84
    7   10    6    -14.48    -25.70
    8   10    6     14.37    -15.58
    9   10    6     -3.16     13.69
   10   10    6     -7.59    -10.81
   11   10    6     -5.95      2.53
   12   10    6      3.64      2.99
   13   10    6     -0.15      3.29
   14   10    6    -10.20     -1.26
   15   10    6      1.55     -1.54
   16   10    6     -5.64     13.38
   17   10    6      6.88     13.65
   18   10    6    -11.51     10.90
   19   10    6      6.01    -12.87
   20   10    6     -9.85    -16.41
   21   10    6      3.41     -7.71
   22   10    6    -10.79    -11.11
   23   10    6     -7.94      8.67
    0   11    6      0.20     14.04
    1   11    6    -12.63      6.20
    2   11    6     -0.52     -9.40
    3   11    6     23.71     -7.62
    4   11    6      0.15     -0.03
    5   11    6    -12.39     -2.62
    6   11    6    -12.11     -1.09
    7   11    6     11.69     10.56
    8   11    6     -3.09     15.11
    9   11    6     -3.04     16.28
   10   11    6     -7.19      1.97
   11   11    6     -5.41    -10.49
   12   11    6      9.57      4.02
   13   11    6    -11.26      3.92
   14   11    6     -5.82      5.65
   15   11    6    -18.54     -6.03
   16   11    6      2.22      0.60
   17   11    6      3.64     11.09
   18   11    6     -9.42     -2.53
   19   11    6     -5.78     -5.69
   20   11    6      0.69     15.82
   21   11    6      5.39      6.18
   22   11    6     19.36      2.92
   23   11    6     -1.40     -3.32
    0   12    6      6.46     -0.81
    1   12    6     17.74      2.64
    2   12    6      4.76     -0.77
    3   12    6     -5.16      1.22
    4   12    6     18.18      1.62
    5   12    6     18.10     11.96
    6   12    6     -2.18      4.09
    7   12    6     19.42     -7.76
    8   12    6     -2.48      9.12
    9   12    6      0.14     -5.83
   10   12    6      5.59     -6.84
   11   12    6     -1.45     -5.62
   12   12    6      7.73      1.96
   13   12    6      1.20      9.00
   14   12    6      6.23     -5.16
   15   12    6      4.27      1.84
   16   12    6      6.47    -14.29
   17   12    6     -6.14     -2.53
   18   12    6      6.20     -7.12
   19   12    6    -26.05     -2.05
   20   12    6     -1.36     -6.65
   21   12    6     -4.56     12.18
   22   12    6     17.08     -6.42
   23   12    6      8.70      0.31
    0   13    6      0.22     -0.01
    1   13    6     11.26      3.47
    2   13    6     12.81      9.73
    3   13    6    -18.05     10.09
    4   13    6     14.83      0.26
    5   13    6     -4.35     -0.13
    6   13    6      7.47      9.99
    7   13    6    -16.81      1.20
    8   13    6      7.59     -8.61
    9   13    6      4.28     -5.22
   10   13    6      2.92     18.67
   11   13    6      4.54      2.53
   12   13    6    -11.05      7.94
   13   13    6     11.51     -9.08
   14   13    6      5.06    -13.35
   15   13    6      2.84      8.41
   16   13    6      9.17     -9.99
   17   13    6     -4.33     -2.07
   18   13    6      6.20     -1.94
   19   13    6     -2.53     17.96
   20   13    6     -0.38     -0.53
   21   13    6      1.76      4.09
   22   13    6     -8.67     10.07
    0   14    6     15.05      0.84
    1   14    6    -15.82      4.25
    2   14    6     12.21     -6.38
    3   14    6      7.37     -0.22
    4   14    6      2.92     -5.12
    5   14    6      0.45      5.95
    6   14    6      7.17    -10.04
    7   14    6    -18.68      5.26
    8   14    6      2.88      6.33
    9   14    6      2.55    -11.04
   10   14    6    -10.39      2.77
   11   14    6      4.87      4.06
   12   14    6     -9.87    -10.44
   13   14    6      4.03     -6.29
   14   14    6     -2.57     -6.86
   15   14    6     -8.44      1.66
   16   14    6    -17.32     -9.42
   17   14    6      8.19     15.26
   18   14    6    -25.84     -7.19
   19   14    6     20.51     16.05
   20   14    6     -1.19      4.89
   21   14    6      5.63      3.33
   22   14    6    -31.59      9.60
    0   15    6     -1.61     14.51
    1   15    6     -9.78     -4.46
    2   15    6     -7.69      3.59
    3   15    6      2.83     -5.50
    4   15    6    -11.25    -13.71
    5   15    6     14.40     -7.75
    6   15    6     -3.54     12.85
    7   15    6      9.63     -4.82
    8   15    6     -2.53     -6.43
    9   15    6     -4.31      7.06
   10   15    6    -10.01    -24.12
   11   15    6      8.93      6.62
   12   15    6     -0.58     -9.49
   13   15    6     -7.27      1.37
   14   15    6     -9.11      8.72
   15   15    6     -1.69     -2.60
   16   15    6    -15.00     -8.43
   17   15    6     -3.59     -4.37
   18   15    6    -14.21      9.94
   19   15    6      4.08    -12.28
   20   15    6      5.82     16.16
   21   15    6     -1.23     -2.70
   22   15    6    -13.04     -6.88
    0   16    6     -4.58     -2.73
    1   16    6      5.74     -9.87
    2   16    6     -3.17      2.14
    3   16    6     -0.24      0.30
    4   16    6      7.07      7.74
    5   16    6     13.70      6.09
    6   16    6     12.47     10.88
    7   16    6     11.56     -0.21
    8   16    6      3.84     -7.85
    9   16    6     14.55      3.25
   10   16    6     -4.11      0.64
   11   16    6     -0.51     -9.44
   12   16    6     -0.99      3.19
   13   16    6      3.24     -4.67
   14   16    6    -11.78     24.20
   15   16    6     -2.14     -9.43
   16   16    6      4.08      0.64
   17   16    6      3.79    -26.28
   18   16    6     12.10     -1.25
   19   16    6      4.93    -35.38
   20   16    6     -6.77     -0.25
   21   16    6     -2.21    -18.93
   22   16    6     12.21     -6.52
    0   17    6      2.28     -9.91
    1   17    6     -1.63      2.26
    2   17    6      0.04     -2.01
    3   17    6     -2.59      2.74
    4   17    6      2.22     16.25
    5   17    6     -7.28      1.96
    6   17    6      3.99    -16.87
    7   17    6     -2.89      5.17
    8   17    6    -16.75      2.48
    9   17    6      3.24     -4.45
   10   17    6      6.34     18.74
   11   17    6      6.57     -6.27
   12   17    6     -0.40     17.59
   13   17    6     13.79     -0.02
   14   17    6     -2.18     10.42
   15   17    6      0.31     -5.50
   16   17    6     -4.14      2.84
   17   17    6     10.25     -1.35
   18   17    6      0.43    -15.12
   19   17    6     -6.15     -4.43
   20   17    6     -1.04    -22.62
   21   17    6      3.20      1.93
    0   18    6     -2.71      3.02
    1   18    6     -7.32     22.95
    2   18    6      6.37      5.24
    3   18    6     -0.92      2.79
    4   18    6     -3.76     -8.89
    5   18    6    -11.14    -12.28
    6   18    6     -6.29      3.12
    7   18    6     -7.38      5.44
    8   18    6      7.24      3.89
    9   18    6     -6.01     -2.51
   10   18    6     31.92    -10.14
   11   18    6     -2.11     19.93
   12   18    6      4.63      6.78
   13   18    6    -10.96      6.82
   14   18    6      7.30    -11.60
   15   18    6      4.37    -10.49
   16   18    6      2.99     -0.83
   17   18    6     -6.27    -10.67
   18   18    6      0.53     -8.99
   19   18    6      4.59     -5.68
   20   18    6     10.44    -10.44
   21   18    6     12.60     12.73
    0   19    6     -1.61      2.11
    1   19    6     -7.63     -1.06
    2   19    6    -11.16     -4.86
    3   19    6     -6.51      1.22
    4   19    6     -9.07     -3.81
    5   19    6      4.11      3.23
    6   19    6     -7.01      4.20
    7   19    6     -2.35     -1.68
    8   19    6     11.64     -5.74
    9   19    6     -5.33     -9.56
   10   19    6      5.50     -9.21
   11   19    6    -10.49     10.79
   12   19    6      1.14    -15.45
   13   19    6     -7.31     10.01
   14   19    6      9.69     -7.49
   15   19    6     -5.16    -15.24
   16   19    6     12.09      2.55
   17   19    6     -3.66     -5.90
   18   19    6      4.66      4.85
   19   19    6      5.50      0.41
   20   19    6      3.41      4.80
   21   19    6     -3.16     -0.50
    0   20    6    -17.13      0.53
    1   20    6      8.41      6.83
    2   20    6    -11.43      1.70
    3   20    6      9.65      4.13
    4   20    6      2.05      2.89
    5   20    6      6.29     -2.82
    6   20    6     12.14     -6.00
    7   20    6      5.63     -2.57
    8   20    6     -9.25     -8.98
    9   20    6     -6.26      1.08
   10   20    6    -10.79      0.76
   11   20    6      6.06    -12.33
   12   20    6      0.18     -3.97
   13   20    6     12.03     -0.62
   14   20    6      5.43     12.44
   15   20    6     -4.23     19.18
   16   20    6     10.26     -6.63
   17   20    6      8.90     13.60
   18   20    6      6.79      4.88
   19   20    6     -1.70      0.55
   20   20    6     -3.78      4.71
    0   21    6     -1.64    -18.42
    1   21    6     -2.91    -12.31
    2   21    6      7.83    -13.46
    3   21    6      4.43     -8.89
    4   21    6     -6.82     -5.71
    5   21    6     -3.72     -0.49
    6   21    6      6.21      5.66
    7   21    6     -4.29      8.17
    8   21    6      0.55      6.37
    9   21    6      5.70     13.04
   10   21    6      1.37     -7.66
   11   21    6      1.73      3.44
   12   21    6      6.82     12.09
   13   21    6      7.68     -3.21
   14   21    6      3.50      6.52
   15   21    6    -10.78     23.52
   16   21    6    -11.37     -1.01
   17   21    6     -3.77      6.80
   18   21    6     -8.43     -0.48
   19   21    6      1.06      2.77
   20   21    6      3.48      2.75
    0   22    6     15.21      0.21
    1   22    6     -9.70      2.10
    2   22    6      1.42     -0.06
    3   22    6     -9.66      8.96
    4   22    6      2.17     -2.85
    5   22    6      0.78      1.10
    6   22    6      3.15     10.80
    7   22    6     -4.31     -8.08
    8   22    6      1.87     14.81
    9   22    6      0.80     -1.02
   10   22    6      7.88      5.19
   11   22    6     13.24      2.12
   12   22    6      4.65      7.11
   13   22    6     -0.56     -1.79
   14   22    6     -0.91     -4.05
   15   22    6     -3.44     -3.14
   16   22    6      6.86     10.30
   17   22    6     -9.01     -8.23
   18   22    6     -0.11      1.04
   19   22    6     -7.38      1.65
   20   22    6     10.94     10.57
    0   23    6      1.99      6.79
    1   23    6     25.04     16.95
    2   23    6    -32.70     12.54
    3   23    6     -3.40     12.04
    4   23    6     -7.63      0.52
    5   23    6      3.62      7.11
    6   23    6     -3.53     -6.66
    7   23    6     10.81     -1.64
    8   23    6     -1.02     -4.58
    9   23    6     -2.32    -30.53
   10   23    6     -7.91      6.09
   11   23    6      0.04     -3.89
   12   23    6     -6.10     -0.37
   13   23    6    -15.29     -1.28
   14   23    6     -5.00      5.98
   15   23    6      7.54      0.05
   16   23    6    -12.31      2.48
   17   23    6    -12.79      6.32
   18   23    6      1.66      2.24
   19   23    6      0.32     -1.73
    0   24    6      4.50     -2.25
    1   24    6      8.82      5.34
    2   24    6      0.69     -0.98
    3   24    6     -5.37     -2.35
    4   24    6      2.04     -0.24
    5   24    6    -11.73     -7.06
    6   24    6    -13.78     -1.88
    7   24    6      1.48      6.99
    8   24    6      0.57     -8.35
    9   24    6     12.16      4.58
   10   24    6      2.96      3.51
   11   24    6     -1.26      0.04
   12   24    6    -14.74     -9.92
   13   24    6      8.95      0.16
   14   24    6      0.00      0.14
   15   24    6    -10.23     12.88
   16   24    6     -6.14      0.81
   17   24    6      1.06     -0.64
   18   24    6      2.13     -5.94
   19   24    6      6.07     -5.58
    0   25    6      2.70      4.01
    1   25    6     -0.26      9.47
    2   25    6     11.36     -7.53
    3   25    6      4.94    -11.50
    4   25    6     -8.66      2.69
    5   25    6      5.27     -7.87
    6   25    6     -7.35     -5.52
    7   25    6      2.60    -11.22
    8   25    6      3.80      2.10
    9   25    6      1.02     10.87
   10   25    6      1.67      1.93
   11   25    6     -3.39      3.13
   12   25    6      1.93     -6.73
   13   25    6      8.16     -6.34
   14   25    6      4.50      2.38
   15   25    6      1.25     -6.19
   16   25    6      5.78     -3.18
   17   25    6      9.82      5.33
   18   25    6     -0.81     -7.29
    0   26    6      9.07     -0.93
    1   26    6     -5.77     -1.05
    2   26    6     -7.44      2.75
    3   26    6      1.43     -1.35
    4   26    6     -2.92     -4.77
    5   26    6     -3.12     14.83
    6   26    6      2.69     -6.00
    7   26    6      4.53     -1.76
    8   26    6     -2.95      6.17
    9   26    6     -0.75     -2.18
   10   26    6     -5.81      0.80
   11   26    6      1.93     -5.30
   12   26    6      4.67      3.26
   13   26    6      0.52      0.07
   14   26    6     15.27     -5.86
   15   26    6     12.31    -10.61
   16   26    6      3.38      4.27
   17   26    6     -2.09     -0.65
   18   26    6     -2.73      3.56
    0   27    6      0.50      6.36
    1   27    6     11.71      1.69
    2   27    6     13.69      7.64
    3   27    6    -11.59     -4.36
    4   27    6     11.57     -5.25
    5   27    6     -3.69     -8.34
    6   27    6     -1.87      4.46
    7   27    6    -11.06     -2.30
    8   27    6     -7.47     -6.00
    9   27    6      6.80     -4.80
   10   27    6      4.16    -12.95
   11   27    6      2.53     -2.39
   12   27    6      1.00     -6.40
   13   27    6      6.65     -4.54
   14   27    6     -9.39      3.97
   15   27    6     14.99      4.16
   16   27    6     -0.45     -6.97
   17   27    6     -1.20     -6.42
    0   28    6    -18.39      8.49
    1   28    6     -1.93    -10.27
    2   28    6    -20.11     13.56
    3   28    6      3.19      1.41
    4   28    6     -2.93      0.94
    5   28    6      9.41      3.60
    6   28    6      8.04      3.52
    7   28    6      3.97      1.98
    8   28    6     -1.63     -5.94
    9   28    6     -9.53      3.92
   10   28    6      2.21      7.10
   11   28    6    -10.41      0.82
   12   28    6     -0.04     -0.04
   13   28    6      8.02     -4.05
   14   28    6      2.98     -1.12
   15   28    6     -4.86     -4.16
   16   28    6      8.69     -1.00
   17   28    6      2.22      9.78
    0   29    6    -12.57     -0.27
    1   29    6    -15.05     -2.11
    2   29    6      1.27     -0.25
    3   29    6      3.65    -12.38
    4   29    6      0.66      5.11
    5   29    6      6.13      4.24
    6   29    6      4.95     -8.11
    7   29    6     -1.80      1.75
    8   29    6     11.53     15.02
    9   29    6     -4.60      3.44
   10   29    6      2.87      8.11
   11   29    6      0.34      0.04
   12   29    6     -0.30      2.93
   13   29    6     -3.62     -9.53
   14   29    6     -2.89     -4.95
   15   29    6      3.83     -5.89
   16   29    6      5.59      8.56
    0   30    6      3.02     -7.58
    1   30    6     17.42     16.91
    2   30    6      3.35    -16.08
    3   30    6     19.21      9.15
    4   30    6     13.63      1.89
    5   30    6      1.03     -1.16
    6   30    6     -4.16      8.99
    7   30    6      7.11     -0.07
    8   30    6      0.15     12.55
    9   30    6     11.24    -16.28
   10   30    6      6.00      4.71
   11   30    6     -2.11     -5.35
   12   30    6      0.22     16.66
   13   30    6    -11.41      8.28
   14   30    6     -1.51      2.55
   15   30    6      4.78     -0.14
    0   31    6     31.63     -1.45
    1   31    6      2.36     -7.32
    2   31    6    -14.88     -2.37
    3   31    6     17.27      2.19
    4   31    6     -3.81    -12.57
    5   31    6      0.19    -19.00
    6   31    6      2.98    -16.45
    7   31    6     11.43      3.32
    8   31    6     -8.18    -10.12
    9   31    6      3.13     -7.00
   10   31    6      0.55      4.50
   11   31    6      5.31      1.75
   12   31    6     -1.55     10.59
   13   31    6     -3.80      7.45
   14   31    6      2.62     -2.26
    0   32    6     -6.20     -3.94
    1   32    6    -13.11     -2.14
    2   32    6     -0.83      8.29
    3   32    6     -4.39      4.38
    4   32    6    -17.40     16.67
    5   32    6      4.94     -9.92
    6   32    6     -0.24     -4.09
    7   32    6      6.47     -3.99
    8   32    6     -4.12    -12.75
    9   32    6      1.33     -7.01
   10   32    6     -7.66     -9.33
   11   32    6     20.93      5.35
   12   32    6      2.17    -12.46
   13   32    6     -9.92     -9.62
   14   32    6     -0.45    -10.97
    0   33    6     -9.85     -6.81
    1   33    6      1.97      1.92
    2   33    6      2.21    -23.71
    3   33    6      4.93     -4.55
    4   33    6     -3.16      7.28
    5   33    6    -22.02     18.66
    6   33    6      3.48     14.74
    7   33    6     -1.83      2.66
    8   33    6      3.19     -3.27
    9   33    6      9.29      9.70
   10   33    6     -2.02     -3.46
   11   33    6     -5.94     -1.67
   12   33    6     -7.29      3.25
   13   33    6     -5.98     -2.53
    0   34    6    -12.35      2.03
    1   34    6    -12.26      6.84
    2   34    6     17.29    -12.87
    3   34    6    -10.17    -11.69
    4   34    6      3.66      3.80
    5   34    6    -11.16     21.30
    6   34    6      4.63      4.94
    7   34    6    -16.60      2.50
    8   34    6     -1.09      4.81
    9   34    6    -12.42     12.45
   10   34    6      7.68      2.72
   11   34    6    -18.29     -2.76
   12   34    6     -1.02     -2.17
    0   35    6      0.01      1.24
    1   35    6      2.04    -10.97
    2   35    6     -9.23      3.45
    3   35    6      1.70      5.37
    4   35    6     22.64      0.08
    5   35    6     37.37     -1.06
    6   35    6     -3.83      5.08
    7   35    6     -5.98      4.55
    8   35    6     -1.26      7.95
    9   35    6     -9.21     -8.63
   10   35    6     -5.37     -2.32
    0   36    6      5.89      3.74
    1   36    6      3.98     -6.57
    2   36    6    -40.87      7.30
    3   36    6      3.59    -17.61
    4   36    6     -9.75      1.00
    5   36    6     11.41     -2.44
    6   36    6    -18.11      6.22
    7   36    6     -3.27     -3.53
    8   36    6      6.90     -0.84
    9   36    6     -3.98     -1.26
    0   37    6      1.99      4.76
    1   37    6     -7.96     -6.28
    2   37    6      0.23     10.71
    3   37    6      1.20    -13.41
    4   37    6      1.09     -5.12
    5   37    6    -14.55     -4.93
    6   37    6    -16.45      0.97
    7   37    6     -5.33     -2.37
    0   38    6    -37.15     -5.21
    1   38    6      2.97      7.03
    2   38    6     10.82      3.27
    3   38    6     -0.72      0.41
    4   38    6      4.17    -12.12
    5   38    6    -10.87      1.77
    0   39    6      1.10      3.31
    1   39    6     21.80     -0.23
    1    0    7     -2.87     -3.67
    2    0    7     -3.17    -70.54
    3    0    7      0.17     23.20
    4    0    7      4.81    -11.97
    5    0    7      1.55     36.06
    6    0    7      2.38    -13.19
    7    0    7     -2.32    -15.44
    8    0    7      2.96    -33.77
    9    0    7      0.43    -12.62
   10    0    7      4.95    -17.47
   11    0    7      1.23      6.57
   12    0    7      0.70     -3.72
   13    0    7     -1.12    -15.24
   14    0    7     -3.50      1.23
   15    0    7      1.06      8.37
   16    0    7     -2.36     17.50
   17    0    7     -1.14     -5.79
   18    0    7      4.98      5.00
   19    0    7     -4.95      7.15
   20    0    7      3.52    -17.32
   21    0    7      2.36      0.06
   22    0    7     -1.25      7.50
   23    0    7     -0.70     11.99
   24    0    7      1.11     -0.07
    0    1    7      3.74    -82.62
    1    1    7    -35.37      6.00
    2    1    7     24.07    -91.22
    3    1    7    -18.88      3.57
    4    1    7     15.07    -12.41
    5    1    7    -35.42    -26.60
    6    1    7      8.04     -9.91
    7    1    7      9.98    -13.97
    8    1    7      0.91     -5.59
    9    1    7      3.93     -3.43
   10    1    7    -13.93      4.92
   11    1    7      7.29     -1.99
   12    1    7     -7.95     -2.61
   13    1    7     -4.83      6.91
   14    1    7     -4.23     -4.66
   15    1    7     -2.13     -9.78
   16    1    7      0.90      1.02
   17    1    7      1.25     -1.27
   18    1    7     -5.06      0.49
   19    1    7     -8.19      3.27
   20    1    7      0.46     -2.10
   21    1    7      1.82      1.09
   22    1    7      0.00     -1.07
   23    1    7    -13.53    -20.07
   24    1    7     -2.40     -0.77
    0    2    7     61.88      0.44
    1    2    7    -44.33    -68.42
    2    2    7     11.12     -1.68
    3    2    7     50.73    -51.86
    4    2    7      1.57     -0.30
    5    2    7      3.76     -1.99
    6    2    7      3.32    -15.75
    7    2    7      2.59      4.22
    8    2    7     10.51      9.67
    9    2    7     15.83     22.44
   10    2    7      5.50      9.81
   11    2    7    -15.51     -4.09
   12    2    7      8.58      4.04
   13    2    7      4.75     -1.45
   14    2    7      5.34      2.66
   15    2    7     19.72    -11.88
   16    2    7     -5.47     -9.04
   17    2    7     -5.90     -4.82
   18    2    7    -17.61     -5.73
   19    2    7    -11.28     -6.90
   20    2    7      1.35      6.47
   21    2    7     -0.03     -6.25
   22    2    7    -13.93     12.88
   23    2    7     14.02     -6.14
   24    2    7      2.59     -8.50
    0    3    7      2.10     36.73
    1    3    7    -40.05    -50.26
    2    3    7    -27.23    -34.25
    3    3    7    -11.37    -41.29
    4    3    7      1.79     18.45
    5    3    7      9.14     12.90
    6    3    7    -20.03      1.60
    7    3    7     -7.38     -2.85
    8    3    7     17.33     -2.89
    9    3    7    -12.42     -4.42
   10    3    7     21.24     -1.24
   11    3    7    -15.88     14.05
   12    3    7      7.08    -10.26
   13    3    7     18.93     33.27
   14    3    7      8.52      9.56
   15    3    7     -4.25      8.45
   16    3    7     -2.38      2.47
   17    3    7     -7.69      2.02
   18    3    7     11.27    -11.66
   19    3    7     13.06    -15.70
   20    3    7     -0.86     -7.47
   21    3    7      7.41    -14.53
   22    3    7     -8.91     -0.76
   23    3    7     -3.51      7.00
   24    3    7      2.26     -4.71
    0    4    7     28.66      0.66
    1    4    7     10.30    -24.20
    2    4    7     42.95     14.83
    3    4    7     21.93     25.63
    4    4    7     10.75      0.41
    5    4    7      5.38      6.20
    6    4    7     -7.42     -8.07
    7    4    7     15.70     -4.79
    8    4    7     -9.89     27.77
    9    4    7    -17.99    -15.66
   10    4    7      1.96     -7.93
   11    4    7      2.09     -2.72
   12    4    7      7.76      0.18
   13    4    7     11.49      2.76
   14    4    7     -6.79     -2.47
   15    4    7    -17.22     -1.32
   16    4    7    -10.81      1.99
   17    4    7     -0.32      2.21
   18    4    7      6.82      4.98
   19    4    7      1.13    -10.08
   20    4    7     -6.09      0.04
   21    4    7     -5.47     -2.54
   22    4    7      8.11     -2.41
   23    4    7      1.23    -15.42
   24    4    7     -1.59      1.44
    0    5    7      0.37     37.54
    1    5    7     19.65     22.11
    2    5    7     31.54    -26.49
    3    5    7      4.01      2.54
    4    5    7     18.85     -6.17
    5    5    7     -9.72      4.57
    6    5    7      3.83      6.40
    7    5    7      5.77      8.27
    8    5    7      1.65      3.10
    9    5    7     -5.17     -1.56
   10    5    7     -9.92     -5.34
   11    5    7      7.38     -7.69
   12    5    7      0.73     -6.03
   13    5    7    -11.39     -9.21
   14    5    7      5.05     -9.83
   15    5    7     11.53      6.03
   16    5    7      5.90     -1.15
   17    5    7      5.29      1.59
   18    5    7    -10.37      8.27
   19    5    7     -5.38     -7.47
   20    5    7    -12.74     -4.00
   21    5    7    -11.68      8.09
   22    5    7     13.70    -12.98
   23    5    7      9.24    -18.11
   24    5    7      3.63      4.02
    0    6    7      0.25     -1.50
    1    6    7    -37.87     21.77
    2    6    7      1.88      0.63
    3    6    7     17.41     -5.70
    4    6    7    -11.09     -4.95
    5    6    7     -0.38      8.77
    6    6    7      1.78      6.72
    7    6    7    -17.69     -2.68
    8    6    7     -2.96    -24.41
    9    6    7     -1.59      4.19
   10    6    7     -1.70     12.21
   11    6    7      3.55     -0.76
   12    6    7     -5.76    -11.22
   13    6    7      7.91     -3.97
   14    6    7     -4.60      7.29
   15    6    7     12.72      5.40
   16    6    7      7.40      1.02
   17    6    7      7.26      9.69
   18    6    7     -9.05     -0.32
   19    6    7      0.21     18.96
   20    6    7      9.79     14.87
   21    6    7      5.59     -0.52
   22    6    7     -5.22      3.59
   23    6    7    -15.58     19.27
    0    7    7     -3.69    -31.98
    1    7    7     27.00     -7.21
    2    7    7     15.88    -14.32
    3    7    7     -8.02     14.41
    4    7    7      2.03     -2.94
    5    7    7     -1.21    -13.72
    6    7    7     12.78     -6.35
    7    7    7     -2.52     15.08
    8    7    7     -3.54     -2.57
    9    7    7     10.73     18.21
   10    7    7     -0.60     -3.29
   11    7    7      2.00     -0.35
   12    7    7      0.89      8.22
   13    7    7      8.02     -9.48
   14    7    7      5.77      9.64
   15    7    7     -2.71      6.56
   16    7    7      6.41     -4.02
   17    7    7      6.47      2.79
   18    7    7      1.28      7.90
   19    7    7     -3.74     19.15
   20    7    7     -1.66     13.86
   21    7    7    -10.81     -1.35
   22    7    7     -8.73      9.44
   23    7    7    -21.01     10.60
    0    8    7    -25.56      1.00
    1    8    7     11.44     12.15
    2    8    7     -4.52     32.81
    3    8    7     -2.07      7.16
    4    8    7      6.81     17.16
    5    8    7      3.20      2.51
    6    8    7     -6.84     -3.96
    7    8    7     -3.10     21.85
    8    8    7      1.51      5.95
    9    8    7     18.50      1.48
   10    8    7      1.65     -2.78
   11    8    7      7.44     -2.38
   12    8    7      2.66     12.46
   13    8    7    -14.16    -12.45
   14    8    7     19.84      0.57
   15    8    7      0.34     -3.36
   16    8    7     -1.63      9.38
   17    8    7      4.68    -14.37
   18    8    7      5.93     -2.97
   19    8    7      0.29     -3.38
   20    8    7     14.72      1.36
   21    8    7    -11.84     -0.81
   22    8    7      0.22     -1.02
   23    8    7      1.80    -10.68
    0    9    7      0.90      2.22
    1    9    7     -7.87      1.83
    2    9    7      6.71    -11.28
    3    9    7    -16.57     14.25
    4    9    7     18.99      1.25
    5    9    7     -6.10      6.29
    6    9    7      0.37     13.54
    7    9    7     -0.94     -1.72
    8    9    7     -5.34     -5.61
    9    9    7      0.04    -19.86
   10    9    7     -0.13     -3.52
   11    9    7     -5.59      4.18
   12    9    7    -11.76      8.08
   13    9    7     -7.96     11.17
   14    9    7      5.51     -4.68
   15    9    7     -2.57      7.59
   16    9    7     -4.63      2.80
   17    9    7     -7.30     -2.41
   18    9    7     -0.45     -3.25
   19    9    7     20.08    -19.42
   20    9    7     18.89     -2.24
   21    9    7     13.61     20.74
   22    9    7     -2.76      2.27
   23    9    7     10.46     -2.92
    0   10    7    -12.52      0.50
    1   10    7     -8.85     -4.54
    2   10    7    -16.32    -12.81
    3   10    7      2.22     -4.08
    4   10    7    -31.71     -4.71
    5   10    7      0.23     -9.10
    6   10    7      1.90     -5.41
    7   10    7     -2.63     -2.05
    8   10    7     -6.21      3.66
    9   10    7    -21.67     -2.80
   10   10    7     -0.37     -2.51
   11   10    7      8.26      1.97
   12   10    7     -0.82     -0.28
   13   10    7      1.89      7.04
   14   10    7     -9.42     -1.73
   15   10    7     -2.68      0.16
   16   10    7     16.02    -14.96
   17   10    7      5.88     19.08
   18   10    7     11.15     -9.53
   19   10    7     12.19     -7.34
   20   10    7     -2.18      9.73
   21   10    7     -9.11     13.72
   22   10    7     -9.87     16.50
   23   10    7     -9.84      4.47
    0   11    7      0.32    -11.32
    1   11    7     -3.94      0.16
    2   11    7     -9.45     11.86
    3   11    7     18.67     -4.72
    4   11    7    -14.54     -8.80
    5   11    7     12.44      6.64
    6   11    7     11.63    -12.20
    7   11    7      0.87     -8.79
    8   11    7      7.67     -3.35
    9   11    7     -2.18     -5.20
   10   11    7      4.74     -5.19
   11   11    7     -3.28     10.08
   12   11    7      3.21    -12.42
   13   11    7     -1.08      0.17
   14   11    7     -8.36     11.49
   15   11    7     -5.96    -10.41
   16   11    7      5.78      2.94
   17   11    7      4.18     20.73
   18   11    7      4.90     -6.78
   19   11    7      2.26     13.67
   20   11    7     -1.98     -0.29
   21   11    7      3.93     -4.44
   22   11    7     -0.21     -8.83
   23   11    7      4.54    -10.26
    0   12    7      1.16     -1.57
    1   12    7     11.91     -4.62
    2   12    7      6.84    -17.92
    3   12    7     -8.87     -8.49
    4   12    7      5.10    -12.29
    5   12    7     -6.37    -12.25
    6   12    7    -17.19     10.48
    7   12    7    -13.34    -18.08
    8   12    7     -4.87    -13.73
    9   12    7      7.30     21.83
   10   12    7     11.14      5.28
   11   12    7     -6.99     11.52
   12   12    7      2.44    -15.21
   13   12    7      8.30     -8.10
   14   12    7     10.24     18.81
   15   12    7      3.02      0.12
   16   12    7      2.87      4.42
   17   12    7     -6.07      1.89
   18   12    7     -9.43     22.15
   19   12    7     -3.79      2.74
   20   12    7     -1.16     -6.45
   21   12    7      9.46      3.79
   22   12    7      7.07     -9.75
   23   12    7      2.42     -2.77
    0   13    7      1.32     -5.67
    1   13    7     -4.40     -5.17
    2   13    7      2.55      3.85
    3   13    7      2.10      8.14
    4   13    7      9.13     12.93
    5   13    7     -9.23     -4.61
    6   13    7    -21.98      6.95
    7   13    7      0.49      3.19
    8   13    7     -8.08     -3.10
    9   13    7      4.55      6.15
   10   13    7     -9.24     -4.67
   11   13    7      2.75    -22.26
   12   13    7     -0.61     14.07
   13   13    7     20.38      5.27
   14   13    7     -3.19    -10.01
   15   13    7     -5.64      2.28
   16   13    7     10.23      8.50
   17   13    7      2.55     -3.02
   18   13    7    -11.56     10.10
   19   13    7     -4.46     -9.39
   20   13    7     10.58     -1.05
   21   13    7      1.69      2.56
   22   13    7      9.93     -6.33
    0   14    7     11.35     -0.91
    1   14    7      6.48      3.77
    2   14    7      3.44     15.49
    3   14    7     -5.17      2.10
    4   14    7     -8.11    -12.57
    5   14    7      0.71      9.22
    6   14    7     -8.42    -10.02
    7   14    7      5.74      3.06
    8   14    7     -5.43     11.29
    9   14    7     -6.29    -18.60
   10   14    7     10.84     -4.76
   11   14    7     -3.33     -7.95
   12   14    7     14.09     15.67
   13   14    7    -15.20     11.48
   14   14    7    -11.15    -14.28
   15   14    7     -2.95      9.55
   16   14    7     16.12      5.22
   17   14    7     -5.51     29.89
   18   14    7     19.34    -20.73
   19   14    7    -14.85      9.91
   20   14    7     15.34    -16.36
   21   14    7    -14.58      8.19
   22   14    7     -6.61    -10.20
    0   15    7     -0.22      1.21
    1   15    7      0.21      2.84
    2   15    7      7.27     -0.67
    3   15    7    -28.44      1.84
    4   15    7     -6.30      0.72
    5   15    7     -1.48     -0.68
    6   15    7     12.64      7.04
    7   15    7    -10.38     -0.09
    8   15    7     13.54     11.31
    9   15    7     -8.79      7.70
   10   15    7     10.36      8.64
   11   15    7    -20.27     27.78
   12   15    7     -2.03     -9.78
   13   15    7    -11.21      2.42
   14   15    7     -9.21     -7.04
   15   15    7      0.62      2.87
   16   15    7      0.78     -0.71
   17   15    7      1.98      6.07
   18   15    7     -1.19      5.91
   19   15    7     -0.30     20.12
   20   15    7    -10.99     12.29
   21   15    7      6.18     10.98
   22   15    7     -6.45     12.34
    0   16    7     -7.51      1.95
    1   16    7      8.02     -5.18
    2   16    7     -1.71    -14.01
    3   16    7     13.77     -3.39
    4   16    7      3.49     -2.27
    5   16    7      7.42     -7.65
    6   16    7     19.98    -14.42
    7   16    7      2.01      1.59
    8   16    7      3.38    -19.04
    9   16    7      0.35     -6.28
   10   16    7    -35.58      2.77
   11   16    7      6.64     -3.56
   12   16    7    -29.80    -33.40
   13   16    7      4.52      7.96
   14   16    7      7.43      6.43
   15   16    7      7.96     -2.45
   16   16    7    -27.31     -9.75
   17   16    7      1.13     -8.01
   18   16    7    -42.04     20.66
   19   16    7      3.06     -8.02
   20   16    7    -23.56     13.49
   21   16    7     -0.95     -0.34
   22   16    7     -4.17      6.66
    0   17    7     -7.02     -3.51
    1   17    7     -0.16     -0.29
    2   17    7    -11.52      5.84
    3   17    7     15.64     -0.24
    4   17    7      2.53     -7.39
    5   17    7     13.79     -1.91
    6   17    7     -5.34      4.02
    7   17    7      5.36      7.89
    8   17    7     -3.52     -8.55
    9   17    7      2.07      1.69
   10   17    7     -8.72    -10.67
   11   17    7     22.94     -1.92
   12   17    7      8.62     -2.60
   13   17    7     12.00    -16.03
   14   17    7     13.11      4.76
   15   17    7      3.48     11.91
   16   17    7      0.34     -5.46
   17   17    7     -0.68     12.74
   18   17    7     -8.96     -5.86
   19   17    7      2.09     -9.42
   20   17    7     15.44     -3.93
   21   17    7     -3.57     -6.67
    0   18    7     15.78     -1.57
    1   18    7     -5.87    -11.49
    2   18    7      5.21     14.56
    3   18    7      7.14      2.06
    4   18    7     -5.46      1.97
    5   18    7      5.52      4.77
    6   18    7      1.39     17.53
    7   18    7      1.57     -6.47
    8   18    7      3.49      1.34
    9   18    7     -3.94     13.47
   10   18    7     19.29    -13.17
   11   18    7      1.16     -9.49
   12   18    7     11.96      6.97
   13   18    7      2.13     -7.50
   14   18    7    -13.93     -2.28
   15   18    7      0.10     -6.92
   16   18    7     -3.52      2.32
   17   18    7      2.87      4.75
   18   18    7      0.16    -11.30
   19   18    7     -3.16     -3.88
   20   18    7     -0.51    -11.78
   21   18    7      3.81      2.58
    0   19    7      0.49      1.35
    1   19    7      7.23     11.22
    2   19    7      5.19    -14.82
    3   19    7    -11.79      9.69
    4   19    7      4.72      4.86
    5   19    7     -8.53     -1.11
    6   19    7      4.83     -8.04
    7   19    7     -8.52     -5.45
    8   19    7    -18.29     11.62
    9   19    7      0.80    -10.09
   10   19    7     -8.60      4.44
   11   19    7     -8.89     -7.21
   12   19    7      3.23      5.40
   13   19    7     -1.20      4.69
   14   19    7    -11.39      2.92
   15   19    7     -2.91    -25.76
   16   19    7     -0.82     10.39
   17   19    7     -1.59    -11.13
   18   19    7      3.40     11.64
   19   19    7     -6.05      7.29
   20   19    7     -5.61      3.61
   21   19    7      0.57      2.20
    0   20    7     -8.10     -2.56
    1   20    7      6.00      9.14
    2   20    7     -2.08     -3.99
    3   20    7     17.86     -9.88
    4   20    7      7.94     -5.53
    5   20    7     -0.20    -16.01
    6   20    7    -10.18     -7.27
    7   20    7      2.94      4.24
    8   20    7     -1.63      3.48
    9   20    7      4.09     -2.01
   10   20    7     10.50      2.57
   11   20    7    -10.46      4.87
   12   20    7     -3.96     -0.05
   13   20    7      2.21     -2.36
   14   20    7     12.21      0.74
   15   20    7      1.56    -11.99
   16   20    7     10.12     -6.02
   17   20    7     -1.22     -5.50
   18   20    7      8.49     -9.01
   19   20    7      8.52      6.03
   20   20    7    -12.10     -0.36
    0   21    7     -0.98      2.57
    1   21    7    -14.57      0.18
    2   21    7      3.94     -8.77
    3   21    7     -6.08     -3.33
    4   21    7     -2.34     12.17
    5   21    7      0.70      5.57
    6   21    7      1.09     12.41
    7   21    7      1.68      1.93
    8   21    7     25.87     -4.38
    9   21    7     -5.66      7.81
   10   21    7     20.70     -7.97
   11   21    7     -6.56     -2.06
   12   21    7     -0.83     -2.83
   13   21    7      5.58    -10.94
   14   21    7     14.79    -11.22
   15   21    7     -2.33     11.37
   16   21    7     14.22      1.74
   17   21    7     -3.61     11.98
   18   21    7      3.71      1.10
   19   21    7     -0.49      3.73
   20   21    7     -0.42      2.22
    0   22    7      8.73     -0.25
    1   22    7    -17.25      3.78
    2   22    7     -0.78      7.30
    3   22    7     -2.07     -1.40
    4   22    7      4.93      6.13
    5   22    7      7.83      3.27
    6   22    7      7.48     -3.23
    7   22    7      6.95      0.99
    8   22    7     -1.76     -5.04
    9   22    7     -3.26     -2.03
   10   22    7    -13.55     -5.79
   11   22    7      6.12      2.68
   12   22    7      5.22     -9.41
   13   22    7      0.13     -3.65
   14   22    7      1.69      5.76
   15   22    7      5.60      1.33
   16   22    7      0.60      6.26
   17   22    7      7.67     -4.91
   18   22    7      5.88      3.15
   19   22    7      0.37    -10.84
   20   22    7      9.12     -2.75
    0   23    7      1.45    -11.02
    1   23    7     -2.00     -4.04
    2   23    7      6.48     -1.74
    3   23    7     -4.48     -1.09
    4   23    7      3.79      1.25
    5   23    7     -5.50      5.58
    6   23    7      2.41     -9.38
    7   23    7     -2.86      7.77
    8   23    7    -23.90     16.19
    9   23    7      0.29     -8.23
   10   23    7    -37.24     26.40
   11   23    7      2.25     -6.98
   12   23    7     -6.50      9.50
   13   23    7     -7.44     12.00
   14   23    7    -10.81     17.54
   15   23    7     -6.74      7.48
   16   23    7     -2.40      5.95
   17   23    7     -6.67     -6.82
   18   23    7     -2.18      7.08
   19   23    7     -3.32      0.39
    0   24    7     -5.75      3.37
    1   24    7      0.15    -10.67
    2   24    7     -3.84      7.56
    3   24    7      4.67      8.06
    4   24    7    -10.11      3.22
    5   24    7     -7.63      7.13
    6   24    7      0.82     11.64
    7   24    7      1.33     -4.34
    8   24    7     -4.39      5.97
    9   24    7     -0.30      1.55
   10   24    7     -5.05     -0.42
   11   24    7     -1.16      0.99
   12   24    7     -0.84      0.37
   13   24    7     -2.16     -0.11
   14   24    7     -6.17    -13.25
   15   24    7      2.47    -10.96
   16   24    7     -2.38      3.77
   17   24    7     -2.00     -6.80
   18   24    7      0.05     -1.84
   19   24    7     -4.07     -9.96
    0   25    7      0.58     -2.96
    1   25    7     15.67      4.17
    2   25    7    -15.00    -11.44
    3   25    7     12.57      2.00
    4   25    7     -4.58     -0.40
    5   25    7     -2.89      6.87
    6   25    7     -6.74      4.86
    7   25    7      3.46     -0.16
    8   25    7     14.12     -8.88
    9   25    7      0.31      1.17
   10   25    7     23.94    -16.66
   11   25    7      0.71      8.62
   12   25    7     -1.65     -3.99
   13   25    7     -3.29     -2.83
   14   25    7      4.87     -6.80
   15   25    7     10.14      5.27
   16   25    7      5.44     -5.83
   17   25    7     -8.50     -5.37
   18   25    7     -2.42     -1.31
    0   26    7     -0.06     -4.23
    1   26    7      6.61      1.33
    2   26    7      4.59     -1.13
    3   26    7      1.02     -1.64
    4   26    7     25.08     -0.42
    5   26    7     -2.29      2.73
    6   26    7      4.24     -1.78
    7   26    7     -4.21      1.13
    8   26    7     -1.20     -0.51
    9   26    7      8.04     11.55
   10   26    7      6.88      5.90
   11   26    7      9.63      2.01
   12   26    7     -7.70      2.74
   13   26    7      9.44     -4.52
   14   26    7      0.53      2.31
   15   26    7     -3.31      2.72
   16   26    7     -9.02      5.43
   17   26    7      6.40      2.91
   18   26    7     -5.31      4.56
    0   27    7     -3.92     -8.87
    1   27    7     10.20      1.98
    2   27    7      1.88     -2.70
    3   27    7     -9.45     -7.27
    4   27    7     -1.78      2.39
    5   27    7      0.96    -22.76
    6   27    7     -1.72      1.65
    7   27    7     -3.03     -3.51
    8   27    7     -9.35     -8.09
    9   27    7    -11.70      5.14
   10   27    7    -12.81      1.78
   11   27    7    -12.86     -8.97
   12   27    7     -2.58     -5.39
   13   27    7     -8.43     -1.21
   14   27    7      0.84     -7.63
   15   27    7     -4.75     -5.22
   16   27    7     -8.26    -10.60
   17   27    7     -4.50      0.08
    0   28    7      8.56     -3.45
    1   28    7     -5.29      9.89
    2   28    7    -15.01     -1.73
    3   28    7     -0.40      5.77
    4   28    7    -19.73      2.28
    5   28    7      1.63     -3.67
    6   28    7      0.24     -6.52
    7   28    7     -3.45      5.72
    8   28    7      8.14     -0.73
    9   28    7      1.85     -6.06
   10   28    7     -6.61      3.94
   11   28    7      0.40     -6.99
   12   28    7      2.96      6.12
   13   28    7     -4.69     -5.97
   14   28    7     12.59     -5.53
   15   28    7    -10.14     -3.82
   16   28    7      0.17     -4.01
    0   29    7      8.68     17.22
    1   29    7     -3.10     -0.15
    2   29    7      9.15      1.58
    3   29    7     -2.17    -15.35
    4   29    7     -7.41      2.09
    5   29    7      0.41      2.38
    6   29    7     -5.69     -1.76
    7   29    7    -11.20    -14.36
    8   29    7      4.56      8.19
    9   29    7     21.29     -7.38
   10   29    7      9.15      9.16
   11   29    7      2.21      8.87
   12   29    7      0.37      3.97
   13   29    7     -5.42     -0.98
   14   29    7     -6.48     11.65
   15   29    7     -2.06     16.42
   16   29    7     -3.59     -3.52
    0   30    7     -5.46     13.18
    1   30    7     -8.83      1.95
    2   30    7     11.81     -7.53
    3   30    7     -3.83      2.94
    4   30    7      9.82    -12.25
    5   30    7      5.09     -5.14
    6   30    7      1.74     12.37
    7   30    7     10.35     -1.41
    8   30    7     -4.44     -9.99
    9   30    7      9.56      0.89
   10   30    7     -0.32      7.15
   11   30    7     -4.60      3.57
   12   30    7     -3.76      2.47
   13   30    7     13.05     -5.27
   14   30    7      8.36      7.16
   15   30    7      6.44      3.31
    0   31    7     -4.07      7.99
    1   31    7     -4.36     -2.00
    2   31    7      5.20      3.41
    3   31    7      5.23     14.57
    4   31    7    -15.66    -17.47
    5   31    7     -2.14      2.26
    6   31    7     -2.19     -6.83
    7   31    7     -5.39      3.17
    8   31    7      2.72     -9.12
    9   31    7     -5.68     -4.32
   10   31    7     -2.30     -4.29
   11   31    7      3.00     -2.37
   12   31    7     -6.36     -1.12
   13   31    7      8.43    -11.17
   14   31    7      4.55     -0.24
    0   32    7     -8.67     -9.82
    1   32    7     11.23     -3.83
    2   32    7    -15.03     -0.51
    3   32    7     27.64     27.64
    4   32    7     -9.62      0.73
    5   32    7    -10.04      6.12
    6   32    7    -10.18     -7.32
    7   32    7     -5.25     -6.78
    8   32    7     -0.97      3.95
    9   32    7      0.35     -1.12
   10   32    7     -4.84     -4.41
   11   32    7      0.85     -2.63
   12   32    7     -2.04      5.80
   13   32    7     -5.46      6.91
    0   33    7     -4.75    -12.54
    1   33    7     -2.04      1.16
    2   33    7     -4.24     -7.42
    3   33    7     -5.36      5.84
    4   33    7     15.43     11.72
    5   33    7     -1.26     -3.22
    6   33    7      0.76    -10.56
    7   33    7     12.33      1.74
    8   33    7      3.97     -2.00
    9   33    7     -5.77      7.50
   10   33    7     -0.51      7.92
   11   33    7      6.12      3.83
   12   33    7      1.12      1.43
    0   34    7    -10.74      2.71
    1   34    7     -8.53     -1.17
    2   34    7     10.99     19.83
    3   34    7    -19.75    -20.35
    4   34    7      3.75     24.93
    5   34    7      2.17     17.26
    6   34    7     11.66      6.04
    7   34    7     10.67     -4.05
    8   34    7     -2.61      6.08
    9   34    7      5.10     -0.03
   10   34    7      6.64      3.18
   11   34    7      4.89     12.84
    0   35    7      3.21     21.82
    1   35    7      9.42      1.75
    2   35    7     -1.79    -10.61
    3   35    7      2.49    -14.24
    4   35    7      0.76      2.95
    5   35    7    -10.55     -0.91
    6   35    7      7.22     -1.07
    7   35    7     -4.75      6.90
    8   35    7     -1.31      5.15
    9   35    7      8.29      4.22
   10   35    7      4.55     -6.31
    0   36    7     -1.88      1.55
    1   36    7     -5.18     22.12
    2   36    7    -13.65      4.20
    3   36    7      5.58     18.45
    4   36    7     -5.50      4.47
    5   36    7      9.80     -1.88
    6   36    7     -1.45      2.44
    7   36    7     -2.19      4.78
    8   36    7      1.04      1.08
    9   36    7    -12.84     -6.39
    0   37    7     -4.44    -35.24
    1   37    7      6.97     -8.90
    2   37    7    -11.57     16.17
    3   37    7     19.46      5.03
    4   37    7     -5.02    -14.42
    5   37    7     21.44     -7.38
    6   37    7     -4.65      2.77
    7   37    7      5.30      0.13
    0   38    7     -2.76      0.53
    1   38    7     18.01    -15.75
    2   38    7     -1.00      1.12
    3   38    7     -0.71    -21.07
    4   38    7     -6.49     -3.99
    5   38    7    -11.62    -13.19
    0    0    8    -10.62      5.70
    1    0    8     19.20      8.84
    2    0    8     42.59     -1.25
    3    0    8    -22.20     -1.62
    4    0    8     -0.29     -0.12
    5    0    8    -10.50      2.26
    6    0    8      3.14     -2.76
    7    0    8     -4.34     -1.88
    8    0    8      5.35     -0.08
    9    0    8    -18.28     -1.27
   10    0    8    -11.89     -2.29
   11    0    8     20.70      0.33
   12    0    8      5.43     -2.77
   13    0    8     -8.08     -0.46
   14    0    8     -1.99     -2.26
   15    0    8      1.48     -5.72
   16    0    8    -11.63      0.21
   17    0    8     -3.54     -1.12
   18    0    8     11.44      1.25
   19    0    8      0.14      3.75
   20    0    8     -0.89     -2.30
   21    0    8    -21.31     -1.66
   22    0    8      7.74     -2.15
   23    0    8      7.09     -0.54
   24    0    8      6.89      0.09
    0    1    8      1.17     42.63
    1    1    8    -39.27      4.85
    2    1    8    -24.39     33.54
    3    1    8    -42.83     43.22
    4    1    8    -10.92     14.76
    5    1    8      8.76     -6.39
    6    1    8    -23.58      0.15
    7    1    8      6.79      3.78
    8    1    8      5.25     -4.00
    9    1    8    -15.18     10.46
   10    1    8      1.60     -4.29
   11    1    8    -23.76     -9.42
   12    1    8      7.91      5.14
   13    1    8    -11.69     -6.41
   14    1    8     -6.18     -4.99
   15    1    8     -4.49      2.92
   16    1    8      3.72     -0.03
   17    1    8      1.92      0.30
   18    1    8     -5.14      7.38
   19    1    8     -5.39      3.39
   20    1    8     16.30     14.85
   21    1    8     -6.59     -6.76
   22    1    8      5.18     -5.32
   23    1    8     -6.72      1.95
   24    1    8     -4.09      7.13
    0    2    8    -42.86      2.05
    1    2    8    -44.69    -27.93
    2    2    8    -18.52    -18.96
    3    2    8    -25.12     -7.37
    4    2    8      5.87    -27.64
    5    2    8    -30.78    -17.06
    6    2    8     11.39    -15.54
    7    2    8    -21.63     -9.66
    8    2    8     10.90     -4.76
    9    2    8     16.17     -3.74
   10    2    8     16.18    -16.47
   11    2    8      6.42     18.68
   12    2    8     -8.17    -20.30
   13    2    8     -1.77      7.75
   14    2    8     -9.57    -14.13
   15    2    8      6.50      7.13
   16    2    8     -0.24     -0.47
   17    2    8     -4.67      6.08
   18    2    8     -9.95      7.32
   19    2    8      6.74     14.65
   20    2    8    -18.02      2.23
   21    2    8      4.53     -2.92
   22    2    8      2.89      2.10
   23    2    8     -1.56     18.69
   24    2    8    -11.24     -1.31
    0    3    8      4.20     55.93
    1    3    8    -44.56     -7.31
    2    3    8    -20.06      0.29
    3    3    8      1.05    -11.84
    4    3    8    -18.40    -13.04
    5    3    8     -3.62     17.35
    6    3    8      0.16     -5.76
    7    3    8     -8.78      6.62
    8    3    8      5.61      9.73
    9    3    8     -4.96    -11.95
   10    3    8     12.29      4.00
   11    3    8     18.25      3.58
   12    3    8     11.06     11.58
   13    3    8     -2.94      0.08
   14    3    8      7.44      5.31
   15    3    8      5.89    -19.28
   16    3    8      2.54      0.74
   17    3    8      0.87     -7.42
   18    3    8      1.90     -9.91
   19    3    8      1.53      3.63
   20    3    8    -19.42     -2.48
   21    3    8     -9.02     -5.77
   22    3    8     -0.42      8.59
   23    3    8     -1.97     10.25
   24    3    8      3.88      1.89
    0    4    8      4.97     -3.27
    1    4    8    -10.25    -41.03
    2    4    8     13.59    -17.82
    3    4    8     12.37    -29.47
    4    4    8     -2.22     -2.76
    5    4    8      0.24      6.65
    6    4    8      1.37     -2.70
    7    4    8     16.29      4.76
    8    4    8    -13.30    -16.74
    9    4    8      0.83      1.18
   10    4    8    -10.56     -8.31
   11    4    8     -4.41     -8.74
   12    4    8      8.63     22.50
   13    4    8      1.47     -7.09
   14    4    8      8.33      3.00
   15    4    8    -15.13      3.32
   16    4    8     10.94     -7.91
   17    4    8     -2.47     -5.16
   18    4    8      3.91     -7.75
   19    4    8      5.07     -5.46
   20    4    8      9.22     -9.09
   21    4    8     -0.34     -4.51
   22    4    8      2.50      7.43
   23    4    8      7.75     -5.25
   24    4    8      8.26     -9.28
    0    5    8     -0.52    -13.92
    1    5    8     16.42    -21.76
    2    5    8     -0.24     -7.91
    3    5    8    -14.06    -27.41
    4    5    8      0.39     30.30
    5    5    8     -1.42      2.00
    6    5    8      5.30      4.54
    7    5    8      3.51    -18.52
    8    5    8     -8.63    -10.05
    9    5    8     -7.21     -7.29
   10    5    8     -3.63      3.51
   11    5    8     -7.25      6.41
   12    5    8     -2.80     -4.90
   13    5    8      3.97     -0.54
   14    5    8      0.80      1.06
   15    5    8      1.01     -6.11
   16    5    8      0.67      5.94
   17    5    8      7.69     11.58
   18    5    8     -2.65     -9.49
   19    5    8      6.05     -1.93
   20    5    8      6.28      9.31
   21    5    8     17.58    -10.34
   22    5    8      2.98     -3.94
   23    5    8     -7.09    -13.66
    0    6    8     11.84      0.50
    1    6    8      1.71     -2.57
    2    6    8      4.94      6.10
    3    6    8      0.00     26.89
    4    6    8     37.98    -17.01
    5    6    8     16.37     10.07
    6    6    8     -1.57      6.28
    7    6    8      3.26     -3.90
    8    6    8      8.41     17.24
    9    6    8     -7.62      4.20
   10    6    8     -4.14     -4.18
   11    6    8     -5.96      1.80
   12    6    8    -16.64    -12.14
   13    6    8     -1.99      2.43
   14    6    8    -16.97    -10.06
   15    6    8     -3.19    -12.87
   16    6    8     -6.31     -1.41
   17    6    8      1.54      6.94
   18    6    8     -4.15      9.27
   19    6    8    -12.13    -14.07
   20    6    8    -16.00     10.26
   21    6    8      1.84      6.78
   22    6    8     15.19      3.14
   23    6    8      1.55     -2.49
    0    7    8      0.54     11.37
    1    7    8    -14.51     -9.32
    2    7    8      2.00     -3.07
    3    7    8      7.73    -12.30
    4    7    8     -9.62    -13.19
    5    7    8     19.03      0.40
    6    7    8     -0.87    -23.62
    7    7    8      0.36      4.86
    8    7    8      6.42      5.06
    9    7    8     -0.76     17.22
   10    7    8      5.01      4.68
   11    7    8      6.73      1.25
   12    7    8     -5.17     -3.98
   13    7    8      5.86     -5.99
   14    7    8     -5.64     -1.94
   15    7    8      4.08      6.74
   16    7    8     -3.76     -9.53
   17    7    8     -3.74    -14.33
   18    7    8     10.69      4.93
   19    7    8     -6.65     -6.21
   20    7    8    -15.89      3.02
   21    7    8     -1.81      0.21
   22    7    8      0.35     10.57
   23    7    8      1.95      5.66
    0    8    8      2.94      0.35
    1    8    8     -1.47     52.21
    2    8    8     15.17     -9.90
    3    8    8     16.55     -3.00
    4    8    8      4.82     -9.39
    5    8    8    -15.23     -1.82
    6    8    8      4.54     -3.94
    7    8    8      1.09     16.23
    8    8    8     -0.98      6.44
    9    8    8      2.14     -1.24
   10    8    8      2.68      9.72
   11    8    8     -4.14      8.58
   12    8    8      4.70     -5.74
   13    8    8      5.89     -0.25
   14    8    8     -1.02     -0.35
   15    8    8     13.64      4.97
   16    8    8     -6.80     -3.93
   17    8    8     -6.95    -12.03
   18    8    8     -5.42    -17.15
   19    8    8     29.37      6.31
   20    8    8     11.92      6.56
   21    8    8     10.53    -14.81
   22    8    8     -9.04     -1.31
   23    8    8      1.06      2.92
    0    9    8     -0.80     -0.43
    1    9    8     -2.35      3.45
    2    9    8     -2.38      5.78
    3    9    8      0.16      1.15
    4    9    8      9.09     23.88
    5    9    8      6.68     -9.48
    6    9    8     12.54     17.76
    7    9    8      2.13      5.61
    8    9    8     -0.20     -2.06
    9    9    8    -14.74      2.17
   10    9    8     -7.93    -15.94
   11    9    8      0.48     -0.49
   12    9    8      1.19      2.16
   13    9    8     -0.27     17.47
   14    9    8      5.25      4.06
   15    9    8      8.87     -7.66
   16    9    8      8.91      3.22
   17    9    8      0.00     -0.64
   18    9    8    -36.24     -3.04
   19    9    8      7.45     -0.15
   20    9    8     23.37    -18.01
   21    9    8     -9.50    -14.12
   22    9    8      6.90    -17.90
   23    9    8     -4.88     -4.02
    0   10    8     30.73      0.87
    1   10    8     -3.58     -1.13
    2   10    8     -8.29     12.88
    3   10    8      7.42     21.09
    4   10    8    -19.44     19.20
    5   10    8     -3.40     -9.18
    6   10    8     -8.48     -1.44
    7   10    8      9.97      8.74
    8   10    8      3.85      1.46
    9   10    8      8.01      0.76
   10   10    8      5.14     -9.71
   11   10    8      6.36    -12.76
   12   10    8     12.41      7.97
   13   10    8     -1.15      1.40
   14   10    8      7.26    -13.43
   15   10    8    -15.49    -26.13
   16   10    8     -1.21      0.06
   17   10    8    -10.08     -6.83
   18   10    8      1.13     -7.02
   19   10    8    -14.80    -11.76
   20   10    8     -2.69    -23.73
   21   10    8      2.62    -12.22
   22   10    8      5.73      5.94
   23   10    8      2.62      0.12
    0   11    8     -0.37     11.96
    1   11    8     13.63     11.81
    2   11    8     -8.93    -16.64
    3   11    8     11.26      8.10
    4   11    8    -16.08    -22.50
    5   11    8    -18.01     10.17
    6   11    8      1.54     -1.95
    7   11    8     18.46     -7.40
    8   11    8      1.95     11.71
    9   11    8      3.66     -4.31
   10   11    8      7.66     12.55
   11   11    8    -14.95      4.77
   12   11    8      9.13      3.42
   13   11    8    -24.82     -1.75
   14   11    8    -15.76      8.67
   15   11    8     -5.36     10.04
   16   11    8     -0.10      7.19
   17   11    8     -6.76      4.94
   18   11    8     22.86    -12.02
   19   11    8     -6.75     -8.42
   20   11    8     -3.89     -1.52
   21   11    8      0.83      6.44
   22   11    8     -1.10      8.61
   23   11    8     -0.65      0.08
    0   12    8    -19.45     -0.20
    1   12    8     -8.60      0.49
    2   12    8      2.23    -11.32
    3   12    8    -29.12     -6.89
    4   12    8      6.46     12.62
    5   12    8     12.94      0.99
    6   12    8      4.97      2.63
    7   12    8     -3.82     -9.41
    8   12    8      8.65      1.76
    9   12    8    -12.61     -8.35
   10   12    8     -4.03      0.95
   11   12    8      8.95     -3.30
   12   12    8    -11.01      6.70
   13   12    8      1.59     -4.39
   14   12    8     -1.39     -0.21
   15   12    8     10.61     -2.69
   16   12    8     10.31     -1.64
   17   12    8     12.11      9.33
   18   12    8      3.63      3.55
   19   12    8     -3.51    -22.67
   20   12    8     -4.70     16.76
   21   12    8    -15.41     14.70
   22   12    8     -1.42      1.08
    0   13    8      1.99      9.00
    1   13    8     -8.57      2.15
    2   13    8      7.34     11.23
    3   13    8      8.28     -7.67
    4   13    8     16.71      8.04
    5   13    8      9.00      5.99
    6   13    8      2.95     -4.36
    7   13    8    -14.09     11.51
    8   13    8     -5.26    -10.08
    9   13    8      6.06      3.82
   10   13    8     -8.07      4.05
   11   13    8     17.24      1.93
   12   13    8    -13.23     -1.98
   13   13    8      8.87      0.21
   14   13    8     22.82     -5.54
   15   13    8     -5.87     -2.77
   16   13    8      9.38    -11.75
   17   13    8     10.73      8.74
   18   13    8    -10.66      5.53
   19   13    8      0.86     -2.51
   20   13    8      4.40      5.26
   21   13    8     -6.14     -7.12
   22   13    8     10.93    -12.81
    0   14    8      9.68     -0.64
    1   14    8     -5.03    -14.26
    2   14    8      2.54     -1.53
    3   14    8     12.47      1.10
    4   14    8      0.17     -3.87
    5   14    8    -11.94     11.60
    6   14    8    -12.93     11.17
    7   14    8     -4.49      7.18
    8   14    8     -6.64      4.41
    9   14    8      9.32     14.76
   10   14    8      2.63      1.98
   11   14    8     -5.16      4.34
   12   14    8      9.75     -3.46
   13   14    8     10.56    -11.01
   14   14    8     13.92      5.82
   15   14    8     -2.50      1.19
   16   14    8     27.36    -14.15
   17   14    8     10.07    -11.43
   18   14    8      4.86     -2.39
   19   14    8     -9.80     -4.03
   20   14    8      8.36     -1.24
   21   14    8     -1.23     -0.07
   22   14    8      2.21     -0.39
    0   15    8     -1.18     11.22
    1   15    8      6.62    -11.16
    2   15    8     -3.32     17.59
    3   15    8      0.09      1.83
    4   15    8    -11.08      3.33
    5   15    8      3.22      1.89
    6   15    8     -6.12     15.09
    7   15    8      5.28    -13.41
    8   15    8     -6.87      0.61
    9   15    8      3.07      2.43
   10   15    8     -2.76     -6.44
   11   15    8     -1.82     -5.46
   12   15    8      1.28      9.43
   13   15    8      0.86      5.91
   14   15    8    -28.90      8.77
   15   15    8     -2.31     -3.11
   16   15    8      0.86      3.96
   17   15    8     -9.04    -13.08
   18   15    8      1.86      2.07
   19   15    8     12.10     11.12
   20   15    8     19.83      1.27
   21   15    8     14.47      7.20
   22   15    8     -7.98     -1.37
    0   16    8     -6.77     -2.67
    1   16    8     -3.78     18.36
    2   16    8      3.79     -1.35
    3   16    8    -19.26     -7.85
    4   16    8      9.61     -9.17
    5   16    8      0.80     -8.45
    6   16    8     -4.16     -9.57
    7   16    8    -18.29     -1.30
    8   16    8     -2.63      1.54
    9   16    8      7.68    -17.24
   10   16    8     -4.04      0.28
   11   16    8    -11.85     18.35
   12   16    8      1.33      0.92
   13   16    8    -19.03     15.21
   14   16    8     -9.40      0.55
   15   16    8    -13.28      4.82
   16   16    8     -3.70     -5.78
   17   16    8    -15.22     26.24
   18   16    8     16.48    -11.02
   19   16    8     21.41     24.68
   20   16    8      0.23      4.20
   21   16    8     -2.67      6.53
    0   17    8      1.80      0.82
    1   17    8    -17.00      3.97
    2   17    8      2.98     -8.48
    3   17    8    -18.48      9.22
    4   17    8      3.08      2.80
    5   17    8     -4.79     -2.65
    6   17    8      4.69     -3.38
    7   17    8      1.12      6.97
    8   17    8     11.17     -7.30
    9   17    8    -19.21      7.45
   10   17    8     24.25      3.59
   11   17    8    -13.98      8.75
   12   17    8    -11.20     -3.66
   13   17    8     -2.10      2.23
   14   17    8      4.24     -4.91
   15   17    8     -3.95     -6.70
   16   17    8      1.35     -4.32
   17   17    8     13.18     11.02
   18   17    8      0.26    -11.91
   19   17    8      4.71      0.71
   20   17    8     -4.34    -17.93
   21   17    8     -3.84     10.13
    0   18    8     -4.56      5.07
    1   18    8      6.38     -9.35
    2   18    8     -0.06     -8.01
    3   18    8      5.61     -1.47
    4   18    8     -4.25     -7.63
    5   18    8      0.90     -4.99
    6   18    8     13.85     -5.06
    7   18    8      0.23     -6.15
    8   18    8     18.01    -10.36
    9   18    8    -15.60      1.88
   10   18    8      4.91     -1.49
   11   18    8      5.37     -4.34
   12   18    8    -14.05    -10.99
   13   18    8     -4.34     10.63
   14   18    8     -7.49      1.02
   15   18    8     12.07      8.12
   16   18    8     -6.08      5.84
   17   18    8      6.03     -7.71
   18   18    8     -0.10      9.44
   19   18    8    -10.39    -20.44
   20   18    8     15.79     -6.95
   21   18    8      0.48      9.75
    0   19    8     -1.43     -9.59
    1   19    8     -1.48    -10.85
    2   19    8    -10.17      3.65
    3   19    8      2.37     -8.53
    4   19    8     -5.22     -0.51
    5   19    8      7.38      2.44
    6   19    8     -5.34      3.64
    7   19    8     -1.05      3.47
    8   19    8     -9.55     -2.77
    9   19    8     24.29      3.18
   10   19    8    -17.56      1.29
   11   19    8      5.41     12.61
   12   19    8      7.31     -1.83
   13   19    8      7.27     -3.24
   14   19    8     -5.05     -1.86
   15   19    8     -2.45      0.56
   16   19    8     -8.21      1.13
   17   19    8      4.33     -5.36
   18   19    8      5.04      4.42
   19   19    8     -0.71      2.03
   20   19    8      8.88     10.89
   21   19    8      5.44     -3.33
    0   20    8      5.61      0.44
    1   20    8     -2.06      8.54
    2   20    8      0.02     10.22
    3   20    8      6.74      3.93
    4   20    8     -7.07     -4.05
    5   20    8     -7.51     -5.75
    6   20    8      2.58      9.68
    7   20    8     -3.29     -1.03
    8   20    8     -5.34     -2.75
    9   20    8     -4.23     -6.16
   10   20    8     21.34      4.71
   11   20    8     -2.28    -16.07
   12   20    8      8.42     12.39
   13   20    8      2.94     -9.66
   14   20    8     -4.79      9.20
   15   20    8    -11.48     -4.43
   16   20    8     -4.03     -2.06
   17   20    8     -6.76      9.00
   18   20    8    -14.04      1.59
   19   20    8     -5.28      9.18
   20   20    8    -12.44     -4.76
    0   21    8     -3.28     15.59
    1   21    8      3.49      3.62
    2   21    8      2.34     -5.97
    3   21    8      1.17     -2.52
    4   21    8      1.51     -5.67
    5   21    8      6.70      0.95
    6   21    8      6.21      7.71
    7   21    8      0.46     -3.48
    8   21    8      4.07     12.00
    9   21    8     -9.27    -21.49
   10   21    8     11.26     -7.48
   11   21    8     -0.13      0.36
   12   21    8     -2.59     -0.94
   13   21    8     -1.48      2.65
   14   21    8     -9.23      8.99
   15   21    8     -5.50    -11.76
   16   21    8      3.19     10.51
   17   21    8     -4.62     -5.38
   18   21    8     -1.84      3.93
   19   21    8      7.16     -8.14
   20   21    8      2.95      5.58
    0   22    8      7.16     -2.96
    1   22    8      7.12      5.15
    2   22    8      0.53     -7.92
    3   22    8      3.72     -4.52
    4   22    8     13.39    -10.31
    5   22    8      6.91     -7.15
    6   22    8      0.96     -6.23
    7   22    8     -2.82      0.83
    8   22    8      0.22      9.58
    9   22    8      6.41      7.48
   10   22    8      2.31      3.66
   11   22    8     -4.83      7.17
   12   22    8     -4.38     -1.38
   13   22    8      6.04      0.71
   14   22    8      0.44     -0.10
   15   22    8      7.28     -2.67
   16   22    8      6.30     -7.55
   17   22    8     -0.03    -13.20
   18   22    8      2.86    -10.63
   19   22    8      1.08      2.53
    0   23    8     -0.76     -5.83
    1   23    8     -6.03      5.21
    2   23    8    -10.49      7.96
    3   23    8     -5.26     -4.64
    4   23    8     -2.01     11.56
    5   23    8      0.70     -2.05
    6   23    8      4.22     -2.37
    7   23    8      5.42     12.26
    8   23    8      3.21    -11.76
    9   23    8      8.05     21.33
   10   23    8    -17.29     -2.66
   11   23    8      5.48      4.26
   12   23    8      5.77     -1.83
   13   23    8      3.24     -8.41
   14   23    8     23.33     -5.46
   15   23    8      5.95      6.08
   16   23    8     -5.68      1.34
   17   23    8      4.37      9.34
   18   23    8      0.35      6.32
   19   23    8     -0.60      7.47
    0   24    8      1.44     -1.13
    1   24    8    -12.43      6.12
    2   24    8     -4.81     -0.83
    3   24    8     -4.37      3.20
    4   24    8     -1.94      9.93
    5   24    8      1.28      2.59
    6   24    8     -7.47     -2.63
    7   24    8      4.64      0.53
    8   24    8     -3.70    -12.19
    9   24    8      0.76      3.04
   10   24    8     -4.15    -12.45
   11   24    8      7.79     -2.36
   12   24    8     -0.73    -14.22
   13   24    8      2.58      1.96
   14   24    8     -0.20     -1.73
   15   24    8    -16.56      8.76
   16   24    8     -9.12      4.42
   17   24    8     -8.55     -2.64
   18   24    8     -6.09     -1.60
    0   25    8      9.05      9.47
    1   25    8      1.42     12.14
    2   25    8      8.85    -10.03
    3   25    8     -3.14      5.03
    4   25    8      2.31      0.78
    5   25    8     -1.60      8.68
    6   25    8     -6.07     -2.83
    7   25    8     -2.76     -7.21
    8   25    8     -1.48     10.87
    9   25    8     -0.29    -17.79
   10   25    8      1.72     14.03
   11   25    8     -5.91      6.90
   12   25    8     -0.18     -0.47
   13   25    8     -3.34      2.35
   14   25    8    -10.53     20.67
   15   25    8     -6.98     -1.39
   16   25    8      5.04      4.21
   17   25    8     -6.13     -1.21
   18   25    8     -1.00     -7.72
    0   26    8      1.68      4.87
    1   26    8     -5.49     -3.97
    2   26    8      3.87     19.91
    3   26    8     -2.28    -11.58
    4   26    8      8.20     -5.75
    5   26    8     -7.13      1.53
    6   26    8      5.81     -0.27
    7   26    8     10.89     -0.23
    8   26    8      0.48      5.03
    9   26    8     -2.66      2.46
   10   26    8      6.91      5.74
   11   26    8    -10.37      3.23
   12   26    8     -5.49      1.05
   13   26    8      4.21      0.86
   14   26    8      1.84    -11.42
   15   26    8     16.63     -8.68
   16   26    8     -0.22      4.45
   17   26    8     -0.49      0.50
    0   27    8     -3.73     -6.78
    1   27    8     14.74     -6.54
    2   27    8     -8.68    -12.14
    3   27    8     10.46     -4.45
    4   27    8      0.37      0.18
    5   27    8     -6.04     -2.92
    6   27    8     -4.45      4.87
    7   27    8     -3.80      5.32
    8   27    8     -0.40      2.42
    9   27    8     -7.80     11.19
   10   27    8     -0.94    -12.52
   11   27    8      5.54     -8.57
   12   27    8      0.64     -5.15
   13   27    8      4.86     -0.97
   14   27    8      5.36      1.72
   15   27    8      9.43      3.21
   16   27    8     -3.26      2.93
   17   27    8     -8.93      1.11
    0   28    8     -0.99      0.29
    1   28    8     -7.50     -3.37
    2   28    8    -16.68     -1.41
    3   28    8     12.22      2.55
    4   28    8     -3.43     10.38
    5   28    8      0.39     11.03
    6   28    8      5.73      1.34
    7   28    8     -4.82     -7.76
    8   28    8      2.57      3.12
    9   28    8     -0.26      9.04
   10   28    8     -5.22      1.89
   11   28    8      9.83     -7.50
   12   28    8      3.60      5.49
   13   28    8     11.94     -4.10
   14   28    8     -0.61     11.58
   15   28    8    -11.74      5.64
   16   28    8      3.42      5.20
    0   29    8    -22.89    -22.98
    1   29    8      0.70      5.35
    2   29    8     -5.39      1.16
    3   29    8    -14.22     -0.16
    4   29    8     -3.22      7.63
    5   29    8      7.33     -7.39
    6   29    8     -8.79     -2.42
    7   29    8      2.68      3.34
    8   29    8    -10.59      0.87
    9   29    8      6.86     -7.15
   10   29    8    -12.75      9.08
   11   29    8     -2.90     -2.49
   12   29    8     -2.76      1.44
   13   29    8     -3.21     -2.99
   14   29    8     -4.56     -8.37
   15   29    8      4.73     12.90
   16   29    8      4.41      0.06
    0   30    8      0.88     -3.30
    1   30    8     16.12      4.93
    2   30    8      4.84      8.04
    3   30    8     -3.29      2.89
    4   30    8     -2.56     -1.54
    5   30    8      6.22     -5.70
    6   30    8      3.78      2.25
    7   30    8      4.50     10.29
    8   30    8     -1.44     -1.06
    9   30    8      4.85    -12.28
   10   30    8      2.77      2.94
   11   30    8     -7.54      0.85
   12   30    8     -7.35      0.88
   13   30    8    -11.20     -6.20
   14   30    8      7.50    -16.48
   15   30    8     10.76    -13.64
    0   31    8     54.30     33.24
    1   31    8     12.29     -0.92
    2   31    8     10.48      4.74
    3   31    8      8.21     -5.86
    4   31    8     -2.05     -2.71
    5   31    8    -15.95      2.09
    6   31    8      2.40      1.01
    7   31    8     -2.74      1.76
    8   31    8     -8.44     -0.80
    9   31    8      1.40      7.14
   10   31    8      6.39     -2.01
   11   31    8      7.19      6.42
   12   31    8     -6.34      2.57
   13   31    8     -4.99     -0.11
   14   31    8      1.82     -4.19
    0   32    8     -5.76      8.91
    1   32    8    -16.39     20.55
    2   32    8      8.29    -20.53
    3   32    8      4.95     10.91
    4   32    8     12.80      6.19
    5   32    8      7.52    -11.07
    6   32    8      7.03      7.81
    7   32    8     -4.63      3.92
    8   32    8     -1.93     -3.61
    9   32    8      1.92     -0.36
   10   32    8     -5.77     -7.69
   11   32    8      9.57      1.67
   12   32    8      1.68      0.70
   13   32    8     -2.20     -8.62
    0   33    8    -14.40     -5.79
    1   33    8     -7.16    -16.05
    2   33    8      9.90     -1.89
    3   33    8      9.77     -2.50
    4   33    8     -4.65     -7.89
    5   33    8    -18.29     -7.68
    6   33    8     -0.91     -1.01
    7   33    8     -6.15     -9.75
    8   33    8     12.38    -11.38
    9   33    8      8.91    -16.58
   10   33    8      3.26      2.37
   11   33    8     -3.77     -1.92
   12   33    8     -2.79      7.26
    0   34    8     -9.20     -3.91
    1   34    8      6.13    -12.63
    2   34    8      2.90     -4.28
    3   34    8      3.83      1.62
    4   34    8    -15.65      1.78
    5   34    8    -15.03     13.95
    6   34    8     -6.69    -12.18
    7   34    8     -0.06    -10.38
    8   34    8     -5.35     -7.41
    9   34    8     -1.48      7.43
   10   34    8      7.19      1.16
   11   34    8     -4.71     -0.52
    0   35    8     -3.41      0.62
    1   35    8     -3.03      5.42
    2   35    8    -16.51     -8.10
    3   35    8     -6.87      1.95
    4   35    8      2.09     13.12
    5   35    8     21.13     -0.92
    6   35    8     -3.60      7.09
    7   35    8     -0.21     -5.43
    8   35    8      2.02      5.38
    9   35    8     -8.40     -2.77
   10   35    8     -1.31     -1.76
    0   36    8     23.61     -1.16
    1   36    8     -1.91      2.98
    2   36    8     -8.23      8.87
    3   36    8      8.52     -7.13
    4   36    8     18.67      7.72
    5   36    8     18.70     10.07
    6   36    8     -2.51      3.35
    7   36    8     -7.58     -6.32
    8   36    8      2.52      7.91
    9   36    8     -0.11     -5.65
    0   37    8      3.68     -1.86
    1   37    8    -15.30     -2.32
    2   37    8     -5.78    -13.62
    3   37    8      6.99     -9.41
    4   37    8     17.05    -21.27
    5   37    8    -14.65     -3.42
    6   37    8     -7.43    -12.96
    7   37    8      1.36      4.67
    0   38    8    -63.20      0.25
    1   38    8      8.89     17.33
    2   38    8    -12.45     -7.69
    3   38    8      2.33     -4.59
    4   38    8    -11.99      1.48
    1    0    9     -1.17    -14.09
    2    0    9      4.20     18.53
    3    0    9      0.89    -19.43
    4    0    9      2.94     41.57
    5    0    9     -4.99      8.28
    6    0    9      0.09     -6.07
    7    0    9      0.12     -6.69
    8    0    9      0.12     -2.41
    9    0    9     -2.16     -0.70
   10    0    9      2.19     -6.30
   11    0    9      0.16     10.37
   12    0    9     -1.04    -11.34
   13    0    9      0.99     -8.08
   14    0    9     -5.44     17.69
   15    0    9     -1.17      6.16
   16    0    9     -4.13     18.47
   17    0    9      2.68     -1.84
   18    0    9      1.96      2.23
   19    0    9      0.89    -19.28
   20    0    9      2.61     -5.80
   21    0    9      2.31      2.56
   22    0    9      0.14      9.62
   23    0    9     -0.08     -9.25
   24    0    9      2.09     -1.60
    0    1    9      0.97    -23.36
    1    1    9      8.29    -21.60
    2    1    9     51.58     11.88
    3    1    9     12.22      6.87
    4    1    9     17.41     16.76
    5    1    9    -28.44    -23.98
    6    1    9      2.64    -11.16
    7    1    9     11.54    -15.15
    8    1    9      1.62    -18.66
    9    1    9      5.34     -2.76
   10    1    9    -10.86     32.42
   11    1    9      2.90     -9.57
   12    1    9    -14.73      5.28
   13    1    9      8.27      2.34
   14    1    9     -8.22      7.39
   15    1    9      0.31     10.39
   16    1    9     -6.56     13.89
   17    1    9      3.35      0.81
   18    1    9      0.32      3.39
   19    1    9      5.46      6.79
   20    1    9     -1.45      9.01
   21    1    9     10.37     -5.95
   22    1    9    -11.55     -0.12
   23    1    9     -6.04    -13.73
   24    1    9     -2.64     -1.69
    0    2    9    -11.01      3.93
    1    2    9      9.39     -6.04
    2    2    9     13.85     -1.92
    3    2    9     -6.34     -2.78
    4    2    9    -14.40     17.28
    5    2    9    -23.19     -6.71
    6    2    9      7.58     10.02
    7    2    9     -8.77      8.98
    8    2    9     29.82      7.82
    9    2    9      1.52      6.04
   10    2    9     12.57     -3.04
   11    2    9    -21.88    -13.99
   12    2    9      7.20     -2.61
   13    2    9    -18.41     -3.33
   14    2    9     -3.30     -9.17
   15    2    9     12.64    -11.59
   16    2    9     -4.98     -0.71
   17    2    9     -1.29      0.10
   18    2    9     -0.57      7.67
   19    2    9    -12.90     17.13
   20    2    9    -10.43      5.50
   21    2    9     -3.76      2.68
   22    2    9     -9.22      4.49
   23    2    9      7.36     -0.40
    0    3    9      0.45     83.17
    1    3    9     -3.64     -2.68
    2    3    9    -32.26      4.37
    3    3    9    -27.94     30.67
    4    3    9     -5.89      5.23
    5    3    9    -11.72     14.41
    6    3    9     -6.27     -1.10
    7    3    9     -5.90      3.10
    8    3    9     -2.68     22.01
    9    3    9     -1.36     10.24
   10    3    9     -0.30     -4.99
   11    3    9     -2.13     -0.31
   12    3    9     -3.43     -1.81
   13    3    9      6.94     18.21
   14    3    9      1.40     -6.91
   15    3    9      1.50     -0.85
   16    3    9     -1.56     -3.46
   17    3    9     -7.65     -3.00
   18    3    9      3.04     -0.34
   19    3    9     -5.36    -15.00
   20    3    9     16.04     -1.28
   21    3    9      4.67      9.18
   22    3    9     12.49      4.06
   23    3    9      2.31     12.13
    0    4    9    -27.20      0.54
    1    4    9    -25.19    -19.65
    2    4    9     -9.32     16.60
    3    4    9      8.84     -1.57
    4    4    9      6.38    -12.51
    5    4    9    -17.53     -9.56
    6    4    9      3.55    -25.53
    7    4    9     -8.88    -18.69
    8    4    9     -4.00     13.90
    9    4    9    -21.38     -4.15
   10    4    9     -1.36     -1.91
   11    4    9     11.06      1.13
   12    4    9      0.26      2.83
   13    4    9     13.84      3.11
   14    4    9     -2.31     19.62
   15    4    9    -10.37      9.84
   16    4    9     -2.47      5.99
   17    4    9      2.59     -9.42
   18    4    9      0.64     -8.00
   19    4    9     26.42    -12.13
   20    4    9      6.85     -1.34
   21    4    9      2.31      3.52
   22    4    9     10.37     -0.04
   23    4    9      3.49     -2.53
    0    5    9      1.06    -23.39
    1    5    9      9.74      4.04
    2    5    9     -5.45     -7.68
    3    5    9     12.11      1.39
    4    5    9     12.14     10.87
    5    5    9      1.56      8.48
    6    5    9      0.41     14.23
    7    5    9      1.59     10.25
    8    5    9      4.57     -0.85
    9    5    9    -13.77     -1.48
   10    5    9      2.02     -2.65
   11    5    9      5.94      6.08
   12    5    9     22.11     -3.01
   13    5    9     -1.58     -2.91
   14    5    9      0.89     -1.04
   15    5    9      3.45      0.19
   16    5    9      4.51    -10.32
   17    5    9      3.38      2.99
   18    5    9     -8.56     -5.34
   19    5    9     13.32     -0.66
   20    5    9    -23.48    -11.29
   21    5    9    -15.86    -18.03
   22    5    9     -8.14    -18.26
   23    5    9     -1.08    -12.32
    0    6    9      5.47     -1.93
    1    6    9     -5.51     -6.45
    2    6    9     29.36     -1.56
    3    6    9      6.44    -19.70
    4    6    9      1.33     -1.40
    5    6    9      3.96      7.67
    6    6    9     -1.19     -1.41
    7    6    9      7.14      0.49
    8    6    9     -8.91    -23.29
    9    6    9     13.64     -5.40
   10    6    9      3.24     -3.00
   11    6    9     -2.83      8.72
   12    6    9      3.69     -0.92
   13    6    9     -1.13      6.99
   14    6    9      4.19     -0.25
   15    6    9     -2.09      0.53
   16    6    9     -3.40     -4.49
   17    6    9      2.13     15.56
   18    6    9     -9.68     13.54
   19    6    9    -19.61     18.27
   20    6    9      6.06     -1.67
   21    6    9     -3.34    -23.10
   22    6    9      0.27      4.66
   23    6    9     -4.31     -7.54
    0    7    9     -0.69     -2.16
    1    7    9     12.90    -12.57
    2    7    9    -11.01    -10.62
    3    7    9     -0.63      5.43
    4    7    9    -12.96     -7.07
    5    7    9    -14.41    -16.40
    6    7    9      0.45    -13.72
    7    7    9     -6.47    -10.36
    8    7    9      1.02    -13.15
    9    7    9      7.82     -2.17
   10    7    9      5.17      7.49
   11    7    9     -1.74     -7.48
   12    7    9    -12.31      6.67
   13    7    9     -4.03     -7.99
   14    7    9     -0.44     -3.67
   15    7    9     -8.95     12.05
   16    7    9     -7.88      3.30
   17    7    9      3.97      6.37
   18    7    9     17.08      5.46
   19    7    9    -10.31     19.78
   20    7    9    -13.43     32.22
   21    7    9      8.24     23.17
   22    7    9      1.67     18.27
   23    7    9    -11.52      1.93
    0    8    9     21.48      0.88
    1    8    9      4.96     -0.11
    2    8    9     17.67     -1.67
    3    8    9    -13.42     -3.84
    4    8    9     15.39      4.35
    5    8    9      2.15    -16.07
    6    8    9     11.13      1.74
    7    8    9    -13.81     -1.65
    8    8    9      7.06      5.08
    9    8    9     17.09     10.15
   10    8    9     -2.83      6.46
   11    8    9     10.80     -1.47
   12    8    9     -8.17      2.71
   13    8    9    -16.63    -12.35
   14    8    9      1.51     -2.11
   15    8    9     -0.71     12.79
   16    8    9      7.62     13.24
   17    8    9      4.73      4.46
   18    8    9    -17.92     -6.75
   19    8    9     12.36     -4.67
   20    8    9    -19.65     21.55
   21    8    9    -10.52     13.65
   22    8    9    -17.62    -10.50
   23    8    9     -2.24     -0.58
    0    9    9     -0.90     -0.62
    1    9    9    -16.28      7.36
    2    9    9      8.70     -6.82
    3    9    9    -15.70     -1.92
    4    9    9      0.55     -5.86
    5    9    9     17.51     -3.06
    6    9    9     -0.94     -8.41
    7    9    9    -14.77      0.79
    8    9    9     -3.23      7.11
    9    9    9     -5.44     -6.83
   10    9    9      1.27      0.92
   11    9    9     -3.01     13.78
   12    9    9     -3.32     -5.51
   13    9    9     16.72     -5.25
   14    9    9     12.48     -5.66
   15    9    9      2.20     -1.81
   16    9    9     -6.33     -6.08
   17    9    9     -5.52      7.84
   18    9    9    -15.60      4.23
   19    9    9      6.92    -19.23
   20    9    9      6.12      3.30
   21    9    9     -2.62    -15.81
   22    9    9    -13.43      5.51
   23    9    9      1.51     -8.48
    0   10    9     -0.10     -0.20
    1   10    9      2.16     -6.31
    2   10    9     -1.38     -9.75
    3   10    9     17.45      6.74
    4   10    9    -13.01    -22.68
    5   10    9      4.75     26.55
    6   10    9      2.09      3.18
    7   10    9      1.80     18.64
    8   10    9      7.46     -5.37
    9   10    9    -17.09     -6.97
   10   10    9      4.20     -3.48
   11   10    9     -8.76     -1.46
   12   10    9      2.78    -13.39
   13   10    9      7.81      0.09
   14   10    9    -10.32      9.73
   15   10    9      4.69     -3.38
   16   10    9    -25.42     -7.23
   17   10    9     -4.81    -10.02
   18   10    9     13.29     -5.97
   19   10    9      5.40     10.55
   20   10    9     10.61     -4.95
   21   10    9      5.82     -1.48
   22   10    9      0.26     14.48
   23   10    9      0.36      1.20
    0   11    9      0.98    -27.54
    1   11    9    -12.53     -4.24
    2   11    9     12.56      2.88
    3   11    9      3.75     17.76
    4   11    9     11.77     -5.11
    5   11    9      1.00      5.25
    6   11    9      6.77      5.54
    7   11    9     11.98    -13.79
    8   11    9     -2.57    -11.17
    9   11    9     -2.78    -12.19
   10   11    9     -3.11     -7.95
   11   11    9     -5.82     -7.63
   12   11    9     -0.51     12.42
   13   11    9      0.82      8.39
   14   11    9     -9.28     18.61
   15   11    9     13.16     -3.59
   16   11    9     13.88     17.31
   17   11    9     -6.15      5.68
   18   11    9     -6.23      2.65
   19   11    9     12.03     10.34
   20   11    9     -1.99      6.62
   21   11    9     -4.18     14.72
   22   11    9     -1.53     -5.12
    0   12    9     11.86      0.57
    1   12    9      7.67      8.22
    2   12    9     -3.54     10.21
    3   12    9      4.70      6.39
    4   12    9     -2.83     13.38
    5   12    9     -7.97    -10.59
    6   12    9    -16.07     -3.94
    7   12    9     11.95    -12.51
    8   12    9    -16.28      5.38
    9   12    9     15.93     12.69
   10   12    9      7.69     -5.59
   11   12    9     11.81     -0.01
   12   12    9     -4.30     -4.09
   13   12    9      3.39     -5.20
   14   12    9      1.44     -3.87
   15   12    9    -11.87    -17.19
   16   12    9      4.01      2.93
   17   12    9    -27.77     16.06
   18   12    9    -28.53      9.25
   19   12    9      6.79     -1.31
   20   12    9     -7.68     -0.59
   21   12    9      2.62      9.99
   22   12    9      2.07      2.11
    0   13    9     -1.34      1.34
    1   13    9      9.35      3.90
    2   13    9     -5.39     -7.80
    3   13    9      7.90    -13.99
    4   13    9     -1.05     -9.04
    5   13    9     -6.12     -4.51
    6   13    9     -3.61     -9.04
    7   13    9     -0.60      0.08
    8   13    9     14.10      3.19
    9   13    9     -3.52      7.05
   10   13    9     -2.46      1.61
   11   13    9     -5.22      1.67
   12   13    9     11.45      2.63
   13   13    9      5.17     -1.00
   14   13    9      1.76     -7.31
   15   13    9    -23.09      6.29
   16   13    9     13.71      4.35
   17   13    9     -9.40      3.46
   18   13    9      3.94    -15.57
   19   13    9     -9.71     -5.95
   20   13    9      3.63    -11.01
   21   13    9      2.43    -15.71
   22   13    9      6.87      2.50
    0   14    9     -8.20     -0.74
    1   14    9      3.29      1.90
    2   14    9     -1.51     -3.58
    3   14    9    -16.58     -2.20
    4   14    9      4.26     -3.19
    5   14    9     19.08      0.46
    6   14    9      7.79      5.90
    7   14    9      0.35     -0.84
    8   14    9     13.01    -12.17
    9   14    9    -21.65    -11.55
   10   14    9     15.61      1.80
   11   14    9     -1.52     -5.41
   12   14    9      4.20     -0.66
   13   14    9     -3.71     -0.57
   14   14    9     -0.11     -7.65
   15   14    9      8.56    -22.12
   16   14    9      1.94      8.77
   17   14    9     14.35     -7.94
   18   14    9     12.40    -10.85
   19   14    9    -26.34    -19.14
   20   14    9      1.72      2.73
   21   14    9    -15.45     -9.30
   22   14    9      4.45     -1.03
    0   15    9      3.59      3.16
    1   15    9     15.60      4.08
    2   15    9     -9.56      5.57
    3   15    9      0.09      1.72
    4   15    9      5.41      6.66
    5   15    9      2.50      8.07
    6   15    9      6.25      1.25
    7   15    9    -14.23     11.38
    8   15    9     -9.17      8.67
    9   15    9     14.27      9.93
   10   15    9     -2.54     -1.76
   11   15    9     16.99     18.25
   12   15    9     -5.79    -11.06
   13   15    9      1.14      1.89
   14   15    9      2.43     -9.00
   15   15    9     18.65     10.24
   16   15    9     -2.42      1.51
   17   15    9     13.08     -7.29
   18   15    9    -10.88     34.32
   19   15    9    -21.37    -14.73
   20   15    9     -0.71     14.41
   21   15    9    -11.03     -2.64
   22   15    9      2.15    -10.53
    0   16    9      6.11     -1.91
    1   16    9      4.86     -9.44
    2   16    9     -7.56     11.50
    3   16    9     13.92     -4.50
    4   16    9    -15.50      5.67
    5   16    9     -6.44     11.93
    6   16    9    -11.25      0.60
    7   16    9      9.10     13.87
    8   16    9    -16.42      5.57
    9   16    9      7.24      6.82
   10   16    9    -28.21     -2.36
   11   16    9     -2.69    -14.10
   12   16    9      0.02      3.36
   13   16    9     -3.92      1.33
   14   16    9     27.31     11.81
   15   16    9     -5.25      4.60
   16   16    9     12.72     -8.98
   17   16    9     -8.10     -6.07
   18   16    9    -18.47      5.29
   19   16    9     -5.15     -9.49
   20   16    9     -6.05      1.22
   21   16    9     -2.25     14.06
    0   17    9     -6.60     13.68
    1   17    9      3.52      1.73
    2   17    9     13.61     13.68
    3   17    9      5.01      4.45
    4   17    9      1.64      8.10
    5   17    9      6.90     -1.11
    6   17    9     -1.64      5.30
    7   17    9      5.62     -4.91
    8   17    9     13.44     -5.16
    9   17    9    -19.89    -17.98
   10   17    9      8.23      0.44
   11   17    9     -1.64     -5.48
   12   17    9     22.57      8.72
   13   17    9     -2.68     -1.85
   14   17    9     -6.17     14.30
   15   17    9     -4.46      4.41
   16   17    9      6.45    -12.84
   17   17    9    -20.76     10.90
   18   17    9     -1.56    -36.42
   19   17    9     16.31      5.74
   20   17    9     29.99    -19.14
   21   17    9     -4.48     -3.48
    0   18    9    -16.42     -0.06
    1   18    9    -14.86      6.79
    2   18    9      4.54     -1.60
    3   18    9     -3.66      4.11
    4   18    9     11.79     -5.98
    5   18    9      0.29     -2.00
    6   18    9      2.40     -4.51
    7   18    9    -14.39    -24.56
    8   18    9      3.77      5.42
    9   18    9      7.45     -9.48
   10   18    9     10.68     -3.30
   11   18    9      1.26     19.15
   12   18    9     -6.43     -1.76
   13   18    9     12.34     13.53
   14   18    9     -8.36     -5.53
   15   18    9      8.91      5.01
   16   18    9      0.70     -6.29
   17   18    9      5.42      3.49
   18   18    9     14.10    -11.08
   19   18    9      6.35     -8.46
   20   18    9      2.29     -4.37
   21   18    9      0.48    -12.12
    0   19    9      1.76      4.90
    1   19    9    -10.24     -0.13
    2   19    9    -10.74    -10.73
    3   19    9    -14.38      6.57
    4   19    9     10.06      0.21
    5   19    9     -5.14     -6.62
    6   19    9      1.20     -4.35
    7   19    9     -1.30      5.17
    8   19    9     -3.65     -5.64
    9   19    9     -1.88      9.84
   10   19    9      6.37      1.07
   11   19    9     -8.65     -3.90
   12   19    9     -7.96      0.45
   13   19    9      1.95      2.24
   14   19    9      6.57     -4.15
   15   19    9     -0.41    -10.46
   16   19    9      1.46      3.89
   17   19    9      8.76     -1.17
   18   19    9      7.19      9.32
   19   19    9     -7.07     10.23
   20   19    9     -5.44     -8.61
    0   20    9      4.97     -2.53
    1   20    9      5.90    -15.26
    2   20    9      0.28      0.27
    3   20    9     13.94    -16.35
    4   20    9    -11.75      5.28
    5   20    9     -6.01     -9.71
    6   20    9     -1.30      6.34
    7   20    9      3.62      5.57
    8   20    9     -7.00     -5.21
    9   20    9     -8.41      1.92
   10   20    9     -1.09     -2.36
   11   20    9      1.39    -12.12
   12   20    9      0.18     -4.59
   13   20    9      0.18     -0.29
   14   20    9     -3.92     -4.34
   15   20    9      0.23     -2.41
   16   20    9      1.35      7.67
   17   20    9      5.42     12.51
   18   20    9     11.95      5.04
   19   20    9      1.70     12.57
   20   20    9      7.36      4.31
    0   21    9      1.90      2.00
    1   21    9      6.13     -3.32
    2   21    9      8.12     -6.45
    3   21    9     -6.95     -0.71
    4   21    9     -7.64      9.88
    5   21    9     -0.52      3.30
    6   21    9      3.72      1.17
    7   21    9      6.00     -1.64
    8   21    9      3.06      4.83
    9   21    9      5.93     -4.24
   10   21    9      1.97      1.08
   11   21    9     -6.42     -0.07
   12   21    9      4.62      5.21
   13   21    9      5.80      1.89
   14   21    9    -14.56      4.63
   15   21    9      5.85      6.58
   16   21    9     -2.36      6.46
   17   21    9      4.62     -0.27
   18   21    9      2.84      5.01
   19   21    9      2.95     -2.70
   20   21    9     -3.70      6.48
    0   22    9     14.06      1.05
    1   22    9    -20.45     -1.44
    2   22    9      1.58      6.89
    3   22    9     -4.02     -5.75
    4   22    9     -0.95     -0.30
    5   22    9     -3.00     -5.16
    6   22    9      2.97     -2.51
    7   22    9      4.40     -3.45
    8   22    9      6.70      3.34
    9   22    9      7.86    -14.40
   10   22    9      4.65      1.81
   11   22    9      8.06     -3.84
   12   22    9     -0.10      4.61
   13   22    9     -1.71     -6.04
   14   22    9      0.44     10.19
   15   22    9     -1.13     -2.42
   16   22    9     -0.30      0.26
   17   22    9     -4.44     -4.06
   18   22    9     -1.70      3.33
   19   22    9     -2.45     -1.91
    0   23    9     -3.25     16.02
    1   23    9     -5.03     -9.51
    2   23    9     -9.32      2.00
    3   23    9     14.91     -2.44
    4   23    9     -0.62     -2.30
    5   23    9     -0.04      0.59
    6   23    9      5.20     -1.54
    7   23    9     -3.61      1.02
    8   23    9      7.43     12.43
    9   23    9    -10.38    -10.78
   10   23    9     -1.44     10.77
   11   23    9      3.69     -2.73
   12   23    9    -10.34     -2.52
   13   23    9     -7.79     -9.54
   14   23    9     -0.48      4.36
   15   23    9     -5.09     -6.19
   16   23    9      0.40      1.61
   17   23    9      1.28     -2.97
   18   23    9      1.18      6.20
   19   23    9     11.62      3.24
    0   24    9    -21.38     -0.77
    1   24    9      8.76     -0.58
    2   24    9     -2.69     -3.98
    3   24    9      5.19      7.33
    4   24    9     -6.61     -0.22
    5   24    9     -3.39      1.82
    6   24    9      3.37      4.50
    7   24    9     -7.29     -3.88
    8   24    9    -11.11     -3.80
    9   24    9     -5.62     14.32
   10   24    9     -1.86    -11.18
   11   24    9    -18.84      7.38
   12   24    9      5.78    -11.46
   13   24    9     -3.53      1.46
   14   24    9     -4.39      2.36
   15   24    9     -3.09      2.33
   16   24    9     -2.60     14.14
   17   24    9      7.13     -9.98
   18   24    9     -5.63     -4.80
    0   25    9     -1.78    -23.64
    1   25    9     -0.43     -0.29
    2   25    9     -0.39     -2.94
    3   25    9     -7.63     -4.26
    4   25    9      4.47      7.98
    5   25    9      0.39      4.44
    6   25    9     -2.00      2.77
    7   25    9      3.61      9.59
    8   25    9     -1.15    -25.26
    9   25    9     10.86      3.34
   10   25    9      3.86    -10.84
   11   25    9     -1.78      6.13
   12   25    9      8.97      4.39
   13   25    9      7.88     16.01
   14   25    9      3.73     -3.04
   15   25    9     12.09      4.71
   16   25    9      2.33     -7.57
   17   25    9     -1.02     -6.44
   18   25    9     -2.77      0.39
    0   26    9      7.33     -0.16
    1   26    9     10.11      3.28
    2   26    9      6.40     -2.06
    3   26    9      6.19     -5.34
    4   26    9     13.66      8.30
    5   26    9     -3.59     -4.88
    6   26    9     -1.50     -4.39
    7   26    9     -5.22      8.30
    8   26    9      8.45     -4.26
    9   26    9      7.58     -1.44
   10   26    9      9.81      4.15
   11   26    9     19.54     -0.41
   12   26    9     -0.49      1.25
   13   26    9     -0.74      0.68
   14   26    9     -1.24    -13.76
   15   26    9     -4.42     -4.33
   16   26    9     -6.29     -6.32
   17   26    9      3.43      1.20
    0   27    9      4.10     23.33
    1   27    9     -2.16     10.19
    2   27    9      5.05    -16.74
    3   27    9      1.40      1.97
    4   27    9      5.41      3.85
    5   27    9      3.46    -13.99
    6   27    9      7.19     10.41
    7   27    9     -4.86     -6.46
    8   27    9      7.63     15.92
    9   27    9    -23.53     14.03
   10   27    9     -5.71     -1.04
   11   27    9     -9.80      1.75
   12   27    9     -2.78     -7.98
   13   27    9     -8.69    -16.31
   14   27    9     11.34     10.08
   15   27    9     -3.82    -12.11
   16   27    9     -2.55     -2.75
   17   27    9     -9.28      6.15
    0   28    9      6.67     -3.88
    1   28    9    -25.97      6.15
    2   28    9    -12.52     16.51
    3   28    9     -1.26     -5.30
    4   28    9     -4.34     -8.82
    5   28    9     16.12      3.77
    6   28    9      1.82     -1.99
    7   28    9      2.81     -6.87
    8   28    9      3.11      5.07
    9   28    9      0.73      1.11
   10   28    9    -11.77      3.44
   11   28    9     -3.54     -8.72
   12   28    9     -6.63     -6.91
   13   28    9     13.94     -8.10
   14   28    9     14.17     -1.42
   15   28    9     -5.55      0.36
   16   28    9      5.95      3.74
    0   29    9     -4.13     -9.23
    1   29    9    -10.48     -5.86
    2   29    9      2.85      7.24
    3   29    9     -5.29    -17.12
    4   29    9     -4.38     -6.19
    5   29    9      4.28      3.35
    6   29    9    -11.45      2.82
    7   29    9     -5.01     -3.95
    8   29    9      2.04     -3.48
    9   29    9     26.11      7.15
   10   29    9      2.29      3.21
   11   29    9     -3.06      3.87
   12   29    9      2.77     -2.22
   13   29    9     -0.02      2.92
   14   29    9     -2.31      7.55
   15   29    9      1.98     14.06
    0   30    9    -22.06     15.73
    1   30    9      4.34     -6.02
    2   30    9     -2.29    -13.47
    3   30    9     10.96     12.78
    4   30    9      2.32    -10.71
    5   30    9     -9.01     -1.12
    6   30    9      1.88     -4.64
    7   30    9     13.95     -7.86
    8   30    9      8.48     -7.80
    9   30    9      8.14      7.43
   10   30    9     -3.38     16.00
   11   30    9      0.98      4.06
   12   30    9      1.23     11.38
   13   30    9      8.64      5.83
   14   30    9     -9.28      7.12
   15   30    9     -4.06     14.39
    0   31    9     -5.32     -6.27
    1   31    9     23.43     -6.19
    2   31    9     -0.64    -11.86
    3   31    9      7.16     15.12
    4   31    9     -6.88      7.43
    5   31    9      5.24      9.48
    6   31    9      4.98     -5.90
    7   31    9     -0.68     10.48
    8   31    9      0.24     -4.62
    9   31    9     -9.65      4.31
   10   31    9     -2.80     -2.42
   11   31    9      3.88     -1.23
   12   31    9     -3.03     -3.76
   13   31    9      2.43      0.63
   14   31    9     -0.06      0.61
    0   32    9     11.38    -12.13
    1   32    9      0.17     -1.54
    2   32    9      7.14     16.09
    3   32    9     -7.28     -1.97
    4   32    9     -1.46     -5.95
    5   32    9     10.05     -9.66
    6   32    9     -0.38     12.66
    7   32    9     -2.87      0.95
    8   32    9      1.34      8.85
    9   32    9      6.81     -4.38
   10   32    9     -1.78     -9.53
   11   32    9     -2.25     -1.22
   12   32    9    -15.56     -4.23
   13   32    9     -7.77     -2.42
    0   33    9      5.60      1.11
    1   33    9      4.36     -8.79
    2   33    9      2.51     -5.81
    3   33    9    -19.63     -6.14
    4   33    9      3.15     -2.24
    5   33    9    -12.91    -10.84
    6   33    9    -12.47      0.40
    7   33    9      2.81      9.01
    8   33    9    -10.26     -3.61
    9   33    9     -4.95      6.92
   10   33    9     -8.16      3.37
   11   33    9      3.17      3.04
   12   33    9     -4.03      3.26
    0   34    9    -27.47      2.98
    1   34    9    -14.89      1.90
    2   34    9      5.83     -2.51
    3   34    9     -4.53      1.32
    4   34    9      4.50     32.55
    5   34    9     -8.34     14.02
    6   34    9     12.96     -0.19
    7   34    9      1.23      1.35
    8   34    9     -6.87      7.25
    9   34    9     -4.98      3.32
   10   34    9     -1.72      4.97
   11   34    9     -2.80      9.06
    0   35    9      0.53      2.29
    1   35    9      3.96      4.72
    2   35    9     -0.44      4.73
    3   35    9     11.65      6.67
    4   35    9    -23.84      8.75
    5   35    9    -14.12      8.30
    6   35    9     -3.96     -1.20
    7   35    9      4.13    -11.22
    8   35    9      2.64      4.97
    9   35    9     11.41     -9.81
   10   35    9      2.85     -1.86
    0   36    9     12.24     -0.56
    1   36    9      0.51     -0.08
    2   36    9    -10.39      1.75
    3   36    9      3.86     15.66
    4   36    9    -15.57     -8.14
    5   36    9      8.08     -6.66
    6   36    9     -5.69      4.52
    7   36    9      1.01     -1.31
    8   36    9     -2.80     -2.81
    0   37    9     -4.41      6.24
    1   37    9      0.81      6.47
    2   37    9    -16.35     19.87
    3   37    9      8.48      2.52
    4   37    9      5.63    -11.48
    5   37    9      7.50    -14.38
    6   37    9      1.93      1.87
    0   38    9     21.83     -1.52
    1   38    9     18.27     21.19
    2   38    9      5.38      1.92
    3   38    9     -0.76     -9.85
    4   38    9     15.85      8.91
    0    0   10     13.72     -1.15
    1    0   10     29.16      0.68
    2    0   10    -10.13      0.17
    3    0   10     11.08     -4.49
    4    0   10      7.39     -0.09
    5    0   10     14.34     -1.45
    6    0   10     -7.80      2.16
    7    0   10     -3.25     -0.86
    8    0   10     -2.68      0.76
    9    0   10     -0.51      1.82
   10    0   10      0.82      0.83
   11    0   10     20.59     -0.64
   12    0   10     15.08     -3.37
   13    0   10      7.62      4.27
   14    0   10      1.84     -0.10
   15    0   10     14.50     -0.99
   16    0   10     -5.92     -3.11
   17    0   10     -2.90     -0.31
   18    0   10     12.57     -0.80
   19    0   10      6.32      0.42
   20    0   10      2.72     -6.50
   21    0   10    -20.31     -1.24
   22    0   10      7.34     -1.47
   23    0   10      1.82     -2.15
    0    1   10     -2.10     -3.85
    1    1   10     -1.16      0.79
    2    1   10      0.20     23.49
    3    1   10     40.71     -6.26
    4    1   10      8.81     23.80
    5    1   10      8.80     -2.65
    6    1   10    -14.08      7.97
    7    1   10     -1.85      5.18
    8    1   10     11.35     -7.24
    9    1   10     -0.28      8.13
   10    1   10      5.79    -10.22
   11    1   10     -1.96     12.87
   12    1   10      7.34      1.42
   13    1   10      9.87     -3.73
   14    1   10      2.74    -12.29
   15    1   10     -0.93      3.93
   16    1   10     -0.43     -6.37
   17    1   10     -0.03      2.01
   18    1   10      3.41      4.62
   19    1   10      9.89      0.85
   20    1   10    -11.15     -4.34
   21    1   10      1.14     -6.26
   22    1   10    -21.84     -7.33
   23    1   10     -6.43      8.54
    0    2   10    -31.93      2.18
    1    2   10    -32.34    -29.54
    2    2   10     -2.79     -5.22
    3    2   10    -12.64    -22.54
    4    2   10     -8.12     -5.10
    5    2   10      3.66     -9.58
    6    2   10     10.93     -1.09
    7    2   10      1.63    -17.30
    8    2   10      6.35     -2.55
    9    2   10      2.80    -25.55
   10    2   10      0.40    -15.14
   11    2   10     10.07     10.07
   12    2   10    -24.12     -0.25
   13    2   10     -8.69     -5.34
   14    2   10    -11.92    -10.79
   15    2   10      5.95      5.63
   16    2   10     -6.16      5.53
   17    2   10     -2.35      6.51
   18    2   10     -1.54      5.63
   19    2   10     -1.85      4.82
   20    2   10     -3.34      0.78
   21    2   10      9.32      3.00
   22    2   10      4.38      4.63
   23    2   10     -4.57      4.22
    0    3   10      1.92     33.18
    1    3   10     18.35    -14.90
    2    3   10     19.24    -11.29
    3    3   10     -4.69     -4.48
    4    3   10      2.60    -12.53
    5    3   10     -4.66     -5.34
    6    3   10     -2.51      1.24
    7    3   10     17.26     -1.48
    8    3   10      2.39      0.89
    9    3   10      6.01     -7.81
   10    3   10     11.38     -4.93
   11    3   10      7.52     -0.93
   12    3   10      4.71      4.57
   13    3   10    -11.40      6.20
   14    3   10      2.59      4.79
   15    3   10     -6.54    -17.88
   16    3   10     -0.68     15.22
   17    3   10      5.60     -9.58
   18    3   10     -2.90     -6.47
   19    3   10    -14.53      6.52
   20    3   10     -1.99      9.89
   21    3   10     -4.99     -7.34
   22    3   10      8.93      7.43
   23    3   10     -6.79     -0.94
    0    4   10    -10.98      1.39
    1    4   10     22.78     -9.79
    2    4   10    -12.69    -17.26
    3    4   10      3.98    -13.89
    4    4   10    -10.35     14.18
    5    4   10    -27.09     -6.31
    6    4   10     -6.54      3.02
    7    4   10      1.96      8.11
    8    4   10     -4.76      9.98
    9    4   10      6.90      2.34
   10    4   10      3.64      6.08
   11    4   10    -10.13     -9.73
   12    4   10      3.10      4.30
   13    4   10     15.52      9.05
   14    4   10     -1.71      1.95
   15    4   10      0.15      1.35
   16    4   10     15.92     -4.28
   17    4   10      3.35     -3.27
   18    4   10     -5.59    -14.09
   19    4   10      3.98      6.17
   20    4   10    -22.95    -12.77
   21    4   10      5.39     -5.37
   22    4   10      3.94      0.38
   23    4   10      4.07     -6.00
    0    5   10     -0.12    -20.42
    1    5   10     -9.88     -1.53
    2    5   10      1.50     -2.94
    3    5   10    -20.60     -6.18
[truncated: 1,453,294 more chars]
